# Supplementary material for: A network-based drug prioritization and combination analysis for the MEK5/ERK5 pathway in breast cancer
Source: BioData Min. 2024 Feb 21;17:5. doi: 10.1186/s13040-024-00357-1 (PMC10880212; doi:10.1186/s13040-024-00357-1)
Supplement: Supplementary file 3 — Additional file 3: Supplementary Table 1. List of genes associated with the MEK5/ERK5 signalling pathway and enriched in human breast tissue. These genes were obtained after merging evidence from the DisGeNet and the Human Proteome Atlas databases. Supplementary Table 2. Topology analysis of plant polyphenols target MEK5/ERK5 pathway networks. Disease association information was extracted from the DisGeNet database with only genes curated in breast cancer selected. Nodes with low betweenness centrality scores (betweenness = 0) were removed. Supplementary Table 3. Pathway enrichment analysis results based on KEGG, GO, and DisGeNet showing the enriched terms in the nodes of subnetworks of each plant polyphenol. Supplementary Table 4. Results of drug-target subnetwork topological analysis showing the number of proteins (nodes) and their interactions (edges) at different doses. Supplementary Table 5. List of enriched pathways in the set of common genes between plant polyphenol and breast cancer target subnetworks. Supplementary Table 6. Differences between the network topology and overall average network topology for each plant polyphenol target network. Supplementary Table 7. List of drugs prioritized as combination candidates with target network synergistic effects. Different dosages of each drug were used in the simulation and for each dose the first 10 best scored drugs are provided. The network scores as well as the number of genes in common between drug-deregulated genes and the background network are shown. Supplementary Table 8. List of drugs prioritized as combination candidates with target network enhancer effects. Different dosages of each drug were used in the simulation and for each dose, the first 10 best scored drugs are provided. The network scores as well as the number of genes in common between drug-deregulated genes and the background network are shown. [file 13040_2024_357_MOESM3_ESM.xlsx]

## Sheet: Supplementary Table 1
	Supplementary Table 1: List of genes associated with the MEK5/ERK5 signalling pathway and enriched in human breast tissue. These genes were obtained after merging evidence from the DisGeNet and the Human Proteome Atlas databases.
	Genes associated with MEK5/ERK5 signaling pathway from the DisGeNet and The Human Proteome Atlas Databases
	MEF2C
	MAP2K5
	YWHAB
	MEF2D
	GJA1
	MEF2A
	PFDN1
	PFDN2
	VBP1
	PFDN4
	PFDN5
	PFDN6
	PML
	RAF1
	SGK1
	MAPK7
	YWHAE
	GAPDH
	PRKCA
	ETS1
	MAPK1
	PTPRR
	MAP3K2
	BAG2
	CDC37
	HSP90AB1
	PRKCZ
	UBE2C
	SLC3A2
	ACSL3
	ACTBL2
	ACTG1
	SLC25A4
	SLC25A5
	SLC25A6
	ALDH1B1
	ASPH
	ATP1A1
	ATP2A2
	ATAD3A
	CD9
	SPINDOC
	CORO1C
	HSD17B12
	DNAJA1
	DOT1L
	DPM1
	DSC1
	DSG1
	GLG1
	HIST1H2BD
	HIST1H2BH
	HIST1H2BK
	HIST1H2BL
	HIST1H2BM
	HIST1H2BN
	HIST2H2BF
	HSPA8
	HSPB1
	KPNB1
	IPO9
	PRKAR1A
	PRPSAP1
	PRPSAP2
	SLC7A5
	LIMA1
	MMS19
	SLC25A3
	MYO5B
	IVNS1ABP
	OTUD4
	JUP
	PRPS1
	PRPS2
	PTS
	CAD
	RUVBL1
	RUVBL2
	STK39
	TUBA1B
	TUBB2A
	TUBB4A
	TUBB4B
	TIMM50
	TMEM33
	NFE2L2
	APP
	YWHAH
	YWHAG
	YWHAZ
	ACTB
	ACTN4
	APEX1
	ATP5F1A
	BAG3
	CCDC6
	C5orf30
	ZBED6CL
	EGLN3
	HSP90B1
	FGF21
	FSCN1
	FXR1
	GANAB
	GOLGB1
	GPSM3
	HSPA5
	HIST1H2BG, HIST1H2BF, HIST1H2BE, HIST1H2BI, HIST1H2BC
	H2BFS
	HSP90AA1
	HSPA1A, HSPA1B
	HSPA4
	PRKACA
	PKM
	LDHC
	MYLK2
	NR1I2
	NTRK1
	TP53
	PLEKHA4
	PPP3CA
	SH2D2A
	TUBB
	XPO1
	ZKSCAN1
	CANX
	ENO2
	FLII
	GYS1
	MYO5A
	NOM1
	TBP
	GTF2A1
	TRMT1L
	ELK4
	RXRA
	FOS
	MYC
	DUSP1
	DUSP3
	DUSP4
	DUSP7
	EGF
	PRKCD
	RPS6KA1
	RPS6KA3
	MAPK3
	MAP3K3
	SQSTM1
	C10orf88
	TRAF7
	PARD6A
	PRKCI
	AKT1
	ARAF
	ARNT
	BECN1
	CCND2
	CDKN2A
	CD44
	CDK4
	CDK6
	CDKN2B
	CDKN2C
	EPHA2
	ERBB2
	FGFR4
	FZR1
	GLIS2
	GRM1
	HGF
	HIF1A
	LATS2
	MDM4
	NF2
	MET
	MAP2K3
	MAP2K6
	PDGFRA
	STK11
	TEAD2
	TERT
	TSC1
	LNX2
	DNAJA2
	EMD
	SLC25A22
	SLC25A18
	HSPA6
	HSPA7
	SLC25A11
	MAGEB2
	RPL22L1
	TUBA4A
	TCP1
	CCT2
	CCT4
	CCT5
	CCT3
	CCT7
	CCT8
	CCT6A
	VIM
	ASRGL1
	C3orf36
	GUCD1
	DUSP21
	ENO1
	ESRRA
	GCH1
	GRB2
	GSK3B
	CDC42BPB
	NXF1
	RPL28
	STAMBP
	XRCC6
	ZNF426
	ZNF620
	SFN
	BCLAF1
	CBX3
	CHTOP
	H2AFY2
	H2AFZ
	HMGA1
	HMGA2
	HMGN1
	LSM14A
	SIRT3
	TOP2A
	THRAP3
	BAD
	STAT3
	LALBA
	CSN2
	CSN1S1
	SULT1C3
	BTN1A1
	ACSM1
	ANKRD30A
	UGT2B11
	UGT2B28
	ABCC11
	CST9
	SERHL2
	AKR1B15
	CSN3
	SLCO1B3-SLCO1B7
	GSTM5
	MUCL1
	STC2

## Sheet: Supplementary Table 2
	Supplementary Table 2: Topology analysis of plant polyphenols target MEK5/ERK5 pathway networks. Disease association information was extracted from the DisGeNet database with only genes curated in breast cancer selected. Nodes with low betweenness centrality scores (betweenness = 0) were removed.
	Apigenin 10µM					Genistein 3µM					Genistein 10µM					Resveratrol 150mM					Resveratrol 250mM
	Node	Betweenness	Closeness	Disese Association		Node	Betweenness	Closeness	Disese Association		Node	Betweenness	Closeness	Disese Association		Node	Betweenness	Closeness	Disese Association		Node	Betweenness	Closeness	Disese Association
	TRIM67	78845.2	0.000773395	Not curated		APP	1043.64	0.00917431	Not curated		CUL3	18353.9	0.00146413	Not curated		PLEKHA4	143973	0.000352609	Not curated		TRIM67	81454.6	0.000804505	Not curated
	KIAA1429	48693.7	0.000716846	Not curated		ESR1	771.229	0.00854701	Curated		ELAVL1	8964.98	0.00124533	Not curated		APP	117931	0.000326477	Not curated		PLEKHA4	40794.1	0.000739645	Not curated
	APP	33273.1	0.000667111	Not curated		CDC20	253.095	0.00694444	Not curated		APP	8832.62	0.00127714	Not curated		HNRNPL	88516.3	0.000319591	Curated		ELAVL1	27801	0.000670241	Not curated
	HSPA8	25290.8	0.000687758	Not curated		FKBP5	236.002	0.00719424	Not curated		KRAS	6397.55	0.00128866	Curated		HSPA8	86253.3	0.000337268	Not curated		XPO1	21591.4	0.000687758	Not curated
	PLEKHA4	22535	0.00066313	Not curated		TUBB	174.575	0.00735294	Not curated		BRCA1	6293.08	0.00125786	Curated		XPO1	69918.6	0.00032457	Not curated		DDX39A	16034.3	0.000595238	Not curated
	DDX39A	21119.3	0.000621504	Not curated		NDC80	148.67	0.00645161	Not curated		HSPA5	6053.52	0.00131062	Not curated		DDX58	67026.3	0.000302939	Not curated		BRCA1	14008.5	0.000636943	Curated
	MOV10	9033.51	0.000606796	Not curated		CLU	140.75	0.00628931	Not curated		CDK2	4247.63	0.00120773	Not curated		ESR1	58287.7	0.000323206	Curated		ESR1	13202.2	0.000657462	Curated
	LYN	8121.87	0.000574713	Not curated		G6PD	130.476	0.0060241	Not curated		HSPA4	3872.68	0.00125156	Not curated		EGFR	58284.9	0.000325203	Curated		NXF1	9448.76	0.000626174	Not curated
	BRCA1	7405.55	0.000567215	Curated		SEMA4C	121	0.00574713	Not curated		CAV1	2423.24	0.00114811	Curated		HNRNPH1	50012.5	0.000307409	Not curated		SQSTM1	8338.72	0.000652742	Not curated
	TUBA4A	6465.71	0.000613874	Not curated		PRKCD	99.3167	0.00609756	Not curated		CDK1	1820.01	0.00118483	Not curated		DDX39A	46065.7	0.000287439	Not curated		MEOX2	7549.36	0.000506073	Not curated
	ERBB2	5916.58	0.000568182	Curated		CEP55	82.7833	0.00609756	Not curated		TRIM5	1819.31	0.00110619	Not curated		BRCA1	42689.9	0.000319081	Curated		HSPA5	6120.95	0.000638978	Not curated
	HRAS	5511.75	0.000540541	Curated		RBBP8	63.6667	0.00505051	Not curated		HIF1A	1400.6	0.00111607	Curated		SQSTM1	35425.7	0.000314861	Not curated		CDK1	5779.26	0.000633312	Not curated
	AGR2	5498.81	0.000583431	Curated		CCNB1	63.3036	0.00591716	Not curated		BAG2	1396.78	0.00114679	Not curated		HSPA5	33318.6	0.00032113	Not curated		KDM1A	5453.13	0.000608643	Not curated
	CCT2	4972.77	0.000596303	Not curated		XRCC3	61	0.00625	Curated		HSP90B1	1349.67	0.00116822	Not curated		NXF1	32853.6	0.000297708	Not curated		CDK2	5343.59	0.00062383	Not curated
	LNX1	4751.42	0.000512558	Not curated		CHEK1	48.0476	0.00641026	Curated		GNAI2	1231.55	0.000963391	Curated		LYN	19058.9	0.000283607	Not curated		FTL	4576.02	0.00058309	Not curated
	SHMT2	4636.44	0.000585823	Not curated		PDLIM7	46	0.00584795	Not curated		TUBA1A	1202.35	0.00115607	Not curated		MOV10	19036.2	0.000291715	Not curated		PTGES3	4448.85	0.000585138	Not curated
	MDM2	4233.13	0.000587544	Curated		TUBB6	43.0357	0.00617284	Not curated		MAD2L1	1057.76	0.00112108	Not curated		CDK2	13818.3	0.000292997	Not curated		PRKDC	4441.82	0.000618047	Not curated
	PRNP	4214.66	0.00056243	Not curated		FHL2	37.3476	0.00684932	Curated		TPM1	1038.62	0.00109769	Not curated		TUBA1A	13682.9	0.000290023	Not curated		NDC80	4363.84	0.000602773	Not curated
	VIM	4113.72	0.000604595	Curated		CDC25C	36.6786	0.00555556	Not curated		CDC20	983.837	0.00114811	Not curated		KDM1A	11867.1	0.000280505	Not curated		FKBP5	3370.95	0.000588235	Not curated
	FLOT1	3061.81	0.000582751	Not curated		MCM10	35.0083	0.00621118	Not curated		TUBB4B	951.132	0.00114679	Not curated		FTL	11762	0.000259538	Not curated		TUBB	3191.95	0.000634921	Not curated
	FHL2	2879.59	0.000526593	Curated		PTP4A1	21.6	0.00609756	Not curated		TUBB3	942.164	0.00114943	Curated		MAP1LC3B	10941.1	0.000288767	Not curated		FYN	3162.85	0.000560538	Not curated
	TFRC	2859.45	0.000601323	Curated		BCL2L11	12.881	0.00625	Not curated		KDM1A	941.288	0.00102145	Not curated		PSMD14	10505.8	0.000290107	Not curated		BRCA2	2920.89	0.000544959	Curated
	TJP2	2790.52	0.000584454	Not curated		TUBB4B	11.6833	0.00558659	Not curated		HSPE1	935.507	0.00106838	Not curated		CDK1	10326.5	0.000290023	Not curated		CEP97	2676.64	0.00058548	Not curated
	TRIP13	2765.41	0.000568828	Not curated		NEK2	9.96667	0.00564972	Not curated		MAPK6	894.871	0.00113122	Not curated		NDC80	10278.5	0.000273598	Not curated		MAP1LC3B	2640.25	0.000584795	Not curated
	MAPK3	2741.11	0.000570125	Not curated		CCNB2	9.63333	0.00510204	Not curated		SPTBN1	871.343	0.00113766	Not curated		HSPB1	10198.5	0.000297265	Not curated		AIFM1	2461.07	0.000588235	Not curated
	CLU	2520.56	0.00058548	Not curated		CDC6	8.96667	0.0052356	Not curated		NDC80	866.006	0.00100705	Not curated		MDM2	10184.6	0.000287853	Curated		ZYX	2416.07	0.00058309	Not curated
	FKBP5	2471.11	0.000576701	Not curated		CDC45	7.76667	0.00520833	Not curated		SFN	840.93	0.00105485	Not curated		LZTS2	9181.81	0.000282646	Not curated		PRNP	2295.58	0.000547046	Not curated
	OPTN	2386.02	0.000593472	Not curated		CKS1B	6.44762	0.00515464	Not curated		CSE1L	839.41	0.00109529	Not curated		ERBB2	9000.12	0.000288434	Curated		CBX5	2237.01	0.000549451	Not curated
	ABCE1	2382.32	0.000598086	Not curated		TIAM1	4.66667	0.0047619	Not curated		SKP2	814.876	0.00110865	Not curated		PHB	8839.75	0.000301477	Curated		MLH1	2160	0.000576037	Not curated
	RIPK4	2257.09	0.000550358	Not curated		TUBB2A	4.08333	0.00555556	Not curated		ANXA1	766.354	0.0010352	Not curated		PINK1	8652.13	0.000290782	Not curated		FLNA	2083.94	0.000601323	Curated
	JAK2	2209.89	0.000519211	Not curated		CCNA2	0.683333	0.00520833	Not curated		VDAC1	762.687	0.00116144	Not curated		PRKDC	8531.27	0.000286205	Not curated		STAT3	2064.92	0.000592768	Curated
	BRCA2	2160.41	0.000510204	Curated							DDAH1	744.578	0.00086881	Not curated		EWSR1	8441.44	0.000289603	Not curated		SSX2IP	2010.9	0.000564972	Not curated
	CYCS	2160.18	0.000558347	Not curated							SEC23A	740.644	0.00107296	Not curated		MLH1	8214.04	0.000272257	Not curated		HSPA2	2010.37	0.000583431	Not curated
	RNF43	2130.57	0.00052356	Not curated							RB1	735.908	0.00109051	Curated		RELA	8125.38	0.000283206	Curated		BUB1B	1983.53	0.000590319	Not curated
	ANXA1	2088.14	0.000569476	Not curated							TTK	726.585	0.00113122	Not curated		HIST1H2BH	7965.22	0.000249875	Not curated		KBTBD7	1963.4	0.000488281	Not curated
	SHANK3	2046.43	0.000541126	Not curated							TP63	719.884	0.0010352	Not curated		IFITM3	7566.24	0.000272628	Not curated		LMNB1	1756.65	0.000620347	Not curated
	EPB41L5	1971.56	0.000586166	Not curated							ZDHHC17	692.777	0.000971817	Not curated		OPTN	7066.08	0.000281373	Not curated		TPM3	1742.59	0.000606061	Not curated
	GABARAPL1	1966.12	0.000499251	Not curated							ANXA2	655.433	0.00105374	Not curated		NOTCH1	6952	0.000265675	Curated		SIRT1	1703.09	0.000587199	Curated
	WWOX	1862.99	0.000527983	Curated							PRNP	648.788	0.00097561	Not curated		DNAJC7	6951.53	0.000285633	Not curated		CDC23	1696.79	0.000606796	Not curated
	AK2	1858.92	0.000524659	Not curated							TMPO	599.044	0.00111111	Not curated		TK1	6926.68	0.000261028	Not curated		NIF3L1	1589.16	0.000550964	Not curated
	TUBB6	1855.9	0.00059952	Not curated							AKR1C2	576.273	0.000847458	Not curated		STAT3	6859.74	0.000277469	Curated		TUBA4A	1513.49	0.000618812	Not curated
	LIMA1	1835.04	0.00060024	Not curated							BRCA2	571.469	0.00106724	Curated		TUBB	6839.76	0.000298063	Not curated		CCNB1	1507.85	0.000607903	Not curated
	CHEK2	1834.03	0.00053135	Curated							KIF2C	567.396	0.0010661	Not curated		SDCBP	6781.61	0.000257865	Not curated		PHKA2	1493.53	0.000497018	Not curated
	TUBB2B	1823.14	0.000550055	Not curated							CCNA2	549.717	0.00102041	Not curated		SPTAN1	6605.99	0.00028393	Not curated		NEDD1	1483.94	0.000593824	Not curated
	MYO6	1762.84	0.000583431	Not curated							ATXN3	542.742	0.00110742	Not curated		FLNA	6413.6	0.000291121	Curated		SKP2	1480.7	0.000571755	Not curated
	DISC1	1741.74	0.000574053	Not curated							SVIL	539.909	0.00099108	Not curated		ZYX	6258.34	0.000273523	Not curated		CCT5	1460.32	0.000606061	Curated
	MCMBP	1740.43	0.000552486	Not curated							TRIM36	530.418	0.00107643	Not curated		PPP2CB	6244.97	0.000279799	Not curated		TTK	1451.1	0.000557103	Not curated
	SKP2	1638.81	0.000488998	Not curated							ENO2	524.849	0.00101626	Not curated		MYH9	6213.46	0.000286862	Curated		KIF2A	1412.31	0.000574713	Not curated
	APPL2	1633.36	0.000520833	Not curated							FAM46A	521.56	0.000926784	Not curated		BRCA2	6080.56	0.000259605	Curated		CDKN1A	1377.72	0.000545554	Not curated
	PINK1	1548.12	0.000530223	Not curated							PRSS23	519.822	0.000998004	Not curated		AIFM1	6066.44	0.000279877	Not curated		HIST1H2BH	1365.17	0.000552181	Not curated
	BCL6	1522.9	0.000434405	Not curated							TNPO1	518.384	0.00105263	Not curated		CCT6A	5987.17	0.000289939	Not curated		PPP6R3	1356.9	0.000598086	Not curated
	PACS1	1521.98	0.000534188	Not curated							GLUL	517.635	0.000971817	Not curated		PRNP	5894.35	0.000248571	Not curated		ACTA2	1356.14	0.000539665	Curated
	FOXO1	1501.96	0.000493827	Not curated							ZFP36L2	486.469	0.00101833	Not curated		KBTBD7	5773.6	0.000242248	Not curated		CCP110	1348.75	0.000585823	Not curated
	PUS7	1458.16	0.000535045	Not curated							JAK2	481.95	0.000942507	Not curated		LIMA1	5567.67	0.000288434	Not curated		TOMM22	1304.49	0.000576037	Not curated
	DOK1	1448.15	0.000448833	Not curated							POLE	476.15	0.00104167	Not curated		CALM3	5338.66	0.000268673	Not curated		TK1	1300.03	0.000545554	Not curated
	CDK6	1447.63	0.000558971	Not curated							NRP1	472.214	0.000931099	Not curated		MAPK3	5140.08	0.000268025	Not curated		FAXC	1267.81	0.000453721	Not curated
	HCK	1443.08	0.000537057	Not curated							RACGAP1	463.068	0.000977517	Not curated		IGF1R	5104.68	0.000289771	Curated		FANCI	1238.09	0.000574053	Not curated
	NBR1	1437.27	0.000543183	Not curated							PPFIA1	447.46	0.00102145	Not curated		TUBA4A	5088.47	0.000289687	Not curated		RIPK4	1233.27	0.000548847	Not curated
	UBR2	1425.36	0.00054407	Not curated							FANCI	447.259	0.00107527	Not curated		FYN	5020.7	0.000274801	Not curated		ACTR3	1225.26	0.000595238	Not curated
	ERBB3	1422.24	0.000519481	Curated							CBFB	437.513	0.00093985	Not curated		LGALS1	5010.18	0.000263366	Not curated		APPL1	1207.97	0.000565611	Not curated
	INF2	1374.3	0.000548546	Not curated							MCM10	434.222	0.000988142	Not curated		AKAP1	4955.78	0.000288184	Not curated		AP3B1	1136.1	0.000566572	Not curated
	CAMK2G	1355.91	0.000527983	Not curated							NCKAP1	428.061	0.00095057	Not curated		SFN	4769.97	0.000268025	Not curated		UTRN	1135.57	0.000566251	Not curated
	ASPH	1349.13	0.000570451	Not curated							BASP1	421.394	0.00104932	Not curated		TMPO	4768.65	0.00028777	Not curated		C6orf141	1123.37	0.00049975	Not curated
	OFD1	1333.83	0.000516529	Not curated							RNF8	421.322	0.00106838	Not curated		MAPRE3	4646.57	0.000244618	Not curated		CEP57	1109.17	0.000517866	Not curated
	PRKCD	1292.93	0.000550055	Not curated							PDIA6	419.378	0.00108342	Not curated		S100A6	4628.56	0.000251636	Not curated		PKN3	1103.4	0.000520291	Not curated
	MACF1	1203.85	0.000578704	Not curated							IL6ST	417.577	0.000888099	Not curated		CBX5	4556.13	0.000246792	Not curated		KIAA1524	1093.31	0.000587889	Not curated
	LIMK1	1169.92	0.00052687	Not curated							UBA2	407.906	0.00103306	Not curated		CEP97	4461.42	0.000265041	Not curated		STIL	1070.48	0.000487092	Not curated
	RET	1151.83	0.000518672	Not curated							UGDH	407.482	0.000921659	Not curated		CCT3	4439.49	0.000279642	Not curated		AKAP1	1054.82	0.000589623	Not curated
	TNS3	1149.71	0.000507614	Not curated							EHHADH	399.419	0.000838926	Not curated		PSMC3	4386.88	0.000274574	Not curated		NUP155	1009.02	0.000598802	Not curated
	UTRN	1140.37	0.000584795	Not curated							NUP107	396.792	0.00105708	Not curated		MMS19	4273.71	0.000272035	Not curated		CDK5	1008.42	0.000574053	Not curated
	S100P	1137	0.00047081	Not curated							LACTB2	394.873	0.00070922	Not curated		PDIA4	4271.2	0.000272257	Not curated		SAT1	1007.21	0.00045106	Not curated
	ZFP36L2	1110.79	0.000541419	Not curated							TUBB2A	392.481	0.00106045	Not curated		CDKN1A	4237.88	0.000278862	Not curated		CHEK1	1005.81	0.000594177	Curated
	BASP1	1100.42	0.000558036	Not curated							SLC31A1	386.824	0.000831947	Not curated		FHL2	4233.56	0.000276702	Curated		ABCE1	1004.59	0.000593472	Not curated
	GABARAPL2	1095.68	0.000556793	Not curated							BDH2	386.168	0.000809717	Not curated		NIN	4221.65	0.000253421	Not curated		LATS2	1004.4	0.000563063	Not curated
	GNB4	1095.41	0.000510725	Not curated							AHNAK2	383.552	0.000851789	Not curated		CDK4	4198.76	0.000275255	Not curated		TUBG1	999.665	0.00060241	Not curated
	PTK6	1091.11	0.000516796	Not curated							SGK1	379.487	0.000929368	Not curated		TOLLIP	4185.46	0.000279096	Not curated		OSGEP	995.016	0.000550661	Not curated
	TOM1	1075.99	0.000556483	Not curated							SEPT8	376.782	0.000912409	Not curated		PRKCA	4171.5	0.000272926	Not curated		TMPO	981.467	0.000581058	Not curated
	ACTA2	1072.27	0.000521376	Curated							YES1	374.455	0.00105485	Not curated		ACTBL2	4157.83	0.000258465	Not curated		LMNB2	974.474	0.000566251	Not curated
	NOS1AP	1051.82	0.00055991	Not curated							BRIP1	372.034	0.00106157	Curated		DCAF15	4128.82	0.000241955	Not curated		CEP128	971.117	0.000520562	Not curated
	TACC1	1030.41	0.000553403	Not curated							CHEK1	361.909	0.00105263	Curated		TAX1BP1	3962.31	0.000256608	Not curated		CCNA2	954.876	0.000564016	Not curated
	LMO7	1023.57	0.000553097	Not curated							BUB1B	361.572	0.00103093	Not curated		CCT5	3902.49	0.000290867	Curated		KLHL24	943.27	0.000485201	Not curated
	SLC25A15	1011.25	0.000462749	Not curated							DPYSL2	361.273	0.00107296	Not curated		LATS2	3883.53	0.000273523	Not curated		TNFAIP3	935.771	0.00056243	Not curated
	PSMG1	999.296	0.000520021	Not curated							FHL2	353.223	0.00106045	Curated		ATXN1	3743.13	0.000274801	Not curated		ZWINT	917.245	0.000545852	Not curated
	SLC9A3R1	987.824	0.000526593	Not curated							LOXL2	348.411	0.00103413	Curated		TKT	3719.53	0.000269978	Not curated		TINF2	916.346	0.000492126	Not curated
	MAGED1	984.468	0.000475964	Not curated							UBE2D1	346.148	0.00105042	Not curated		ANXA2	3700.39	0.000294898	Not curated		TRIP13	914.725	0.000559284	Not curated
	RABGGTB	964.174	0.000521921	Not curated							HMMR	341.18	0.00105932	Curated		RIPK4	3696.12	0.000271223	Not curated		VBP1	908.775	0.000548847	Not curated
	SLC3A2	958.944	0.000571429	Not curated							PDLIM7	329.629	0.00102459	Not curated		DNAJB11	3621.48	0.000279877	Not curated		TES	894.026	0.000584112	Not curated
	STAT2	940.891	0.000517866	Not curated							ACTN1	321.76	0.0010395	Not curated		FGFR1OP	3557.95	0.000268601	Not curated		PPIA	891.089	0.000577701	Not curated
	BYSL	934.926	0.000556793	Not curated							CD44	314.642	0.00102459	Not curated		GABARAPL2	3539.71	0.000259943	Not curated		TOPBP1	884.664	0.000547645	Not curated
	SLC27A2	934.297	0.000496771	Not curated							ABAT	308.812	0.00086881	Not curated		LMNB1	3522.12	0.0002886	Not curated		ANKRD36B	871.536	0.000415282	Not curated
	LRRC59	922.881	0.000601685	Not curated							POLD3	308.562	0.0010101	Not curated		TES	3458.5	0.000285225	Not curated		EPHA2	868.642	0.000552792	Not curated
	ID2	913.39	0.000477327	Not curated							DLG5	306.064	0.00108578	Not curated		TRIM55	3397.49	0.000247709	Not curated		RAB8A	852.917	0.000561798	Not curated
	METTL21A	912.721	0.000483793	Not curated							TFRC	305.228	0.00105485	Curated		NEDD1	3396.12	0.000279252	Not curated		NGFR	851.894	0.000464684	Not curated
	DNAJC11	904.612	0.000542888	Not curated							XRCC3	301.961	0.000970874	Curated		CDC23	3384.06	0.000266099	Not curated		IQGAP3	834.342	0.000565931	Not curated
	BRAF	894.125	0.000531915	Curated							REV1	297.906	0.000900901	Not curated		ABCE1	3362.91	0.000278552	Not curated		CCNB2	831.866	0.000541712	Not curated
	PFAS	893.231	0.000573394	Not curated							RDX	291.961	0.00105042	Not curated		USP21	3315.74	0.000249377	Not curated		CHML	827.766	0.000511509	Not curated
	FARSB	872.502	0.000544959	Not curated							C12orf5	290.644	0.00096432	Not curated		CCNB1	3272.38	0.00027027	Not curated		TUBB2A	788.504	0.000569801	Not curated
	CYFIP2	872.029	0.000563063	Not curated							STIL	290.636	0.00102041	Not curated		TOMM40	3269.21	0.000268745	Not curated		UMPS	783.397	0.000541126	Curated
	RUNDC3A	857.527	0.000438982	Not curated							CDK5R1	284.201	0.000976562	Not curated		CARM1	3243.29	0.000263158	Not curated		SHMT1	770.653	0.000532198	Curated
	LMNB2	856.606	0.000558971	Not curated							ZWINT	283.307	0.00100503	Not curated		CALD1	3180.55	0.000267023	Not curated		SERTAD1	768.088	0.00041876	Not curated
	TP73	855.38	0.00048216	Curated							TXNRD1	281.887	0.00107875	Not curated		PFKP	3104.65	0.000274424	Not curated		SKA3	765.239	0.000535332	Not curated
	HSPE1	831.978	0.000560224	Not curated							CBX5	275.437	0.00103093	Not curated		CDC20	3094.39	0.000284333	Not curated		ANAPC15	763.62	0.000458505	Not curated
	FKBP4	826.934	0.000585138	Not curated							BUB1	258.982	0.000987167	Not curated		KLHL24	3089.22	0.000216403	Not curated		FANCA	762.908	0.000498753	Not curated
	TUBB2A	823.225	0.000564334	Not curated							CDC45	256.038	0.00105597	Not curated		PIK3R1	3080.1	0.000277546	Not curated		NUP210	762.399	0.000563063	Not curated
	AKAP9	808.805	0.00055371	Not curated							SLC16A1	249.639	0.00107643	Not curated		NUP35	3046.33	0.000261301	Not curated		CKAP2	758.951	0.000563698	Not curated
	CHEK1	803.623	0.000560852	Curated							RBBP8	243.588	0.00107875	Not curated		FKBP4	3040.99	0.000286779	Not curated		ADK	754.357	0.000511771	Not curated
	BCL2L1	790.104	0.000490918	Not curated							BLMH	234.661	0.00097371	Not curated		STAT1	3014.38	0.000277546	Not curated		PCNT	753.866	0.000510204	Not curated
	DDAH2	789.654	0.000514668	Not curated							CCNB1	233.385	0.00102775	Not curated		IFITM1	2992.56	0.000259875	Not curated		ANKRD1	744.042	0.000423191	Not curated
	SNX24	773.654	0.000389105	Not curated							CORO1C	232.183	0.00113507	Not curated		HERC1	2961.01	0.000243487	Not curated		PCMT1	743.747	0.000566251	Not curated
	LAD1	773.565	0.000467508	Not curated							CASP8	231.798	0.000992063	Curated		UCHL5	2939.65	0.000266667	Not curated		SAV1	738.976	0.000542005	Not curated
	PPM1E	762.264	0.000513084	Not curated							CEP135	228.456	0.000918274	Not curated		UBE2D1	2935.5	0.000252398	Not curated		AKAP5	734.761	0.000453104	Not curated
	GINS2	761.225	0.000411015	Not curated							LGR4	223.957	0.00093633	Not curated		DUSP16	2934	0.00024667	Not curated		KCTD3	733.277	0.00054407	Not curated
	HDAC7	756.23	0.000527983	Not curated							TST	205.859	0.000821018	Not curated		CAPZA1	2900.6	0.000278707	Not curated		KCTD13	729.615	0.000413736	Not curated
	UBE2H	749.864	0.000516796	Not curated							MARK2	203.992	0.000990099	Not curated		TSC22D3	2886.93	0.000241663	Not curated		HES6	728.455	0.000425532	Not curated
	SLC16A3	744.005	0.000488759	Curated							HAUS6	203.827	0.00107527	Not curated		S100P	2875.34	0.000230309	Not curated		KHDRBS3	728	0.000534474	Not curated
	MDK	739.506	0.00044287	Not curated							RAP1B	196.205	0.00093633	Not curated		WARS	2859.63	0.000283688	Not curated		PNPLA2	728	0.000426076	Not curated
	PASK	735.634	0.000382117	Not curated							PMAIP1	193.436	0.00100604	Not curated		CHEK1	2852.18	0.00027137	Curated		RRM2	724.858	0.000572738	Not curated
	PRMT3	730.543	0.000514668	Not curated							FSCN1	193.026	0.00096432	Not curated		FAS	2846.5	0.000255428	Not curated		UBE2D3	721.386	0.000578369	Not curated
	HES1	730.469	0.000381825	Curated							UBE2E3	192.566	0.00102145	Not curated		TNIP1	2827.2	0.000259673	Curated		UCHL5	713.32	0.000563698	Not curated
	PDZRN3	728.099	0.00040568	Not curated							CEP72	191.426	0.00105932	Not curated		PRKAG1	2811.7	0.000262881	Not curated		CLU	706.419	0.000561798	Not curated
	AARSD1	725.058	0.000529101	Not curated							TACC3	187.457	0.00102881	Not curated		TRAF3	2808.31	0.000255428	Not curated		ANAPC5	698.821	0.000582751	Not curated
	ERBB4	724.693	0.000489237	Curated							RNF138	184.229	0.00107875	Not curated		UBQLN4	2799.31	0.000239636	Not curated		STX11	695.103	0.000516262	Not curated
	NCALD	722.344	0.000380662	Not curated							PTP4A1	183.084	0.000956023	Not curated		TNFAIP3	2768.64	0.000241779	Not curated		CEP55	687.585	0.000587199	Not curated
	PSMG4	721.143	0.000383877	Not curated							RNASEH2A	179.981	0.00101112	Not curated		NR4A1	2760.04	0.000272851	Not curated		CENPJ	677.098	0.000516529	Not curated
	AVIL	720.953	0.00043535	Not curated							CDC25C	176.049	0.0010101	Not curated		HSPA2	2743.59	0.00028082	Not curated		SUV39H1	672.413	0.000512295	Not curated
	DUS1L	720	0.00045977	Not curated							IRS1	174.091	0.00102775	Not curated		TCP1	2738.93	0.000278087	Not curated		HAUS1	670.061	0.000514139	Not curated
	DSCC1	720	0.000497265	Not curated							SPAG5	168.541	0.00105042	Not curated		SERPINH1	2731.42	0.000280269	Not curated		MAD2L1	661.216	0.000550964	Not curated
	GRB14	720	0.00041806	Not curated							FADD	167.094	0.000981354	Not curated		ATIC	2729.39	0.000257268	Not curated		EHD1	657.312	0.000558036	Not curated
	C17orf82	720	0.000379075	Not curated							NUP205	164.557	0.000996016	Not curated		TINF2	2720.94	0.000243013	Not curated		POC1A	642.82	0.000471698	Not curated
	ITGB7	720	0.000339443	Not curated							CKS2	160.226	0.000927644	Not curated		TXN2	2714.92	0.000242777	Not curated		HAUS5	638.715	0.000541712	Not curated
	GMNN	712.535	0.000508647	Not curated							EPHA4	157.984	0.000952381	Not curated		PCNT	2703.85	0.000269034	Not curated		CCDC14	626.708	0.000526039	Not curated
	ALDH7A1	707.802	0.000563063	Not curated							CDCA3	156.993	0.000978474	Not curated		UBE2E1	2702.17	0.000255232	Not curated		FANCG	623.002	0.000523834	Not curated
	NDRG1	702.778	0.000545852	Curated							INSIG1	156.647	0.00103627	Not curated		CLU	2693.22	0.00026976	Not curated		CDC25C	622.53	0.000544662	Not curated
	ARL3	697.358	0.000524659	Not curated							XPOT	155.684	0.00101215	Not curated		UBL4A	2674.1	0.000283046	Not curated		PHLDB3	621.303	0.000506842	Not curated
	CCNE1	673.951	0.000491642	Curated							ESPL1	155.257	0.0010101	Not curated		PRPF31	2643.98	0.00026448	Not curated		DUT	610.266	0.000573066	Not curated
	TUBG1	661.392	0.000574053	Not curated							CCP110	154.548	0.00103627	Not curated		TUBG1	2627.89	0.000290782	Not curated		MAGOHB	607.488	0.000532198	Not curated
	NRBP1	637.227	0.000558036	Not curated							PRDX4	148.46	0.00106724	Not curated		ASPM	2618.16	0.000229305	Not curated		MCM10	600.472	0.000545256	Not curated
	IPO9	635.717	0.000573394	Not curated							ASPM	146.291	0.0010395	Not curated		CTSL	2594.2	0.000265604	Not curated		ABTB2	580.38	0.00047824	Not curated
	C1orf115	633.623	0.000471698	Not curated							FSD1	142.046	0.00084317	Not curated		TUBB2A	2576.68	0.000273	Not curated		TACC3	574.1	0.000536193	Not curated
	TSC22D3	632.707	0.000483559	Not curated							CEP55	138.539	0.00107181	Not curated		NUP155	2575.14	0.000274801	Not curated		NUF2	571.93	0.000564334	Not curated
	SEMA3B	631.249	0.000505561	Not curated							CAPN2	137.629	0.00093985	Not curated		BIRC2	2565.23	0.000260078	Curated		PPP3CA	564.964	0.000553403	Not curated
	PPME1	625.052	0.000538213	Not curated							C5orf22	134.619	0.00100402	Not curated		VPS52	2509.17	0.00026455	Not curated		KIF2C	564.434	0.000568182	Not curated
	HSPB8	614.026	0.000447828	Not curated							LGALS1	134.388	0.000925926	Not curated		MCC	2485.47	0.000239349	Not curated		CARM1	564.103	0.000587199	Not curated
	ANKRD33B	610.671	0.000473934	Not curated							MLH1	129.029	0.00102669	Not curated		CDC27	2461.26	0.000273598	Not curated		P4HA2	561.605	0.000527704	Not curated
	PTPN12	610.422	0.000554631	Not curated							NEK2	128.172	0.00102145	Not curated		CEP57	2461.25	0.000259403	Not curated		ADD3	539.671	0.000556483	Not curated
	SH3BP4	602.027	0.000554939	Not curated							CKAP2	126.281	0.00102459	Not curated		BCL2L1	2454.45	0.0002457	Not curated		NUP93	537.784	0.000596303	Not curated
	CGN	590.035	0.000535332	Not curated							CEP170	125.313	0.00105152	Not curated		P4HB	2451.82	0.000274876	Not curated		SASS6	537.186	0.000530786	Not curated
	COMMD1	589.771	0.000452899	Not curated							TRIM2	121.882	0.00103199	Not curated		SDC4	2440.14	0.000244379	Not curated		SHPK	526.831	0.000528821	Not curated
	BCL2	559.193	0.000507872	Curated							EIF5A2	120.733	0.00101215	Not curated		ACTA2	2402.95	0.000248139	Curated		BASP1	526.71	0.000577701	Not curated
	ANAPC7	554.814	0.000545256	Not curated							AKR1C3	120.53	0.00078064	Not curated		UBE2L6	2351.48	0.00024564	Not curated		EPS8	523.615	0.000538213	Not curated
	ATP6V1G2	542.166	0.000523013	Not curated							RRM2	115.138	0.00099108	Not curated		BUB1B	2348.61	0.000269107	Not curated		CSTF2	517.808	0.000582751	Not curated
	PFKP	537.421	0.000578369	Not curated							SLC7A5	111.509	0.00100908	Not curated		JUP	2340.14	0.000277932	Not curated		ROCK1	515.465	0.000561482	Not curated
	DCLK1	532.856	0.000545256	Not curated							CPOX	105.271	0.00108932	Not curated		LMO3	2326.7	0.000241313	Not curated		SPAG5	514.702	0.000555247	Not curated
	ATP1B1	532.392	0.000563063	Not curated							CDCA4	104.061	0.00087108	Not curated		SKP2	2300.15	0.000263574	Not curated		BMPR1A	508.113	0.000479386	Not curated
	KIF13B	528.343	0.000547345	Not curated							HEATR3	102.612	0.00088968	Not curated		DNAJB4	2292.55	0.000263366	Not curated		FANCL	506.48	0.000484731	Not curated
	CTNND2	526.075	0.000507614	Not curated							COTL1	100.411	0.000972763	Curated		BYSL	2277.01	0.000274348	Not curated		MAP3K1	497.704	0.000556483	Curated
	WDR4	523.461	0.000512821	Not curated							TIAM1	94.3917	0.000927644	Not curated		CLTCL1	2225.13	0.000260213	Not curated		CCDC85C	494.381	0.000538503	Not curated
	DUSP4	522.889	0.000489956	Not curated							SIAH2	93.7721	0.000903342	Not curated		BCL6	2223.48	0.000222767	Not curated		SSFA2	487.998	0.000554631	Not curated
	KLC4	517.997	0.000551876	Not curated							PIM1	93.5362	0.00101937	Curated		ERRFI1	2190.25	0.000257533	Not curated		BTF3L4	487.633	0.000547945	Not curated
	RPIA	511.199	0.000538503	Not curated							NAA50	92.9908	0.000848176	Not curated		TRIP13	2189.25	0.00026434	Not curated		SKA1	483.297	0.000500751	Not curated
	ASNS	498.127	0.000548246	Not curated							PODXL	92.4597	0.000978474	Not curated		GTSE1	2181.64	0.000265816	Not curated		PHLDB2	464.045	0.000549149	Not curated
	EIF2B3	492.202	0.000546448	Not curated							HSPB8	92.4408	0.000913242	Not curated		KNSTRN	2166.69	0.000267094	Not curated		CTPS2	459.77	0.000559597	Not curated
	EPHB2	472.74	0.00057971	Not curated							BCL2L11	91.8616	0.000985222	Not curated		FIGNL1	2134.42	0.0002442	Not curated		PIK3R1	459.31	0.00055371	Not curated
	FARSA	471.772	0.000531915	Not curated							PRMT3	91.8296	0.000802568	Not curated		MYO19	2119.98	0.000258331	Not curated		TYRO3	455.466	0.0004995	Not curated
	PRKD1	469.492	0.000529381	Not curated							HSD17B12	91.7126	0.00105485	Not curated		KLHL12	2107.7	0.000243902	Not curated		BUB1	453.359	0.000517063	Not curated
	PTPN13	465.559	0.000527426	Not curated							KHDRBS3	89.1643	0.000856898	Not curated		USP5	2081.87	0.000270197	Not curated		ASPM	452.843	0.000462107	Not curated
	RPS6KA5	450.965	0.000548246	Not curated							FBXO11	85.0274	0.00090009	Not curated		MAPK8	2073.1	0.000266312	Not curated		CDC7	449.806	0.000542005	Not curated
	MVD	450.791	0.000521105	Not curated							GMNN	84.8996	0.00104167	Not curated		MYO1B	2055.78	0.000273373	Not curated		PTPLAD1	445.234	0.000551572	Not curated
	INSIG1	446.866	0.000508647	Not curated							RAI14	83.9789	0.00100705	Not curated		PTPN12	2050.61	0.000269906	Not curated		OXCT1	443.819	0.000534474	Not curated
	HEATR1	443.299	0.000548847	Not curated							NUCB2	81.9748	0.000968054	Not curated		SH2D4A	2045.22	0.000237586	Not curated		NFKB2	435.808	0.000552181	Not curated
	MCM10	442.222	0.000546747	Not curated							CCNE1	80.6307	0.00105152	Curated		FOSL2	2022.19	0.000257533	Not curated		GSN	434.98	0.000544366	Not curated
	SKA3	442.183	0.000503525	Not curated							CCNE2	78.4828	0.000970874	Not curated		SAT1	2019.94	0.000237925	Not curated		RAD51B	428.534	0.000487567	Curated
	DIAPH3	430.055	0.000552792	Not curated							REXO2	77.9425	0.000890472	Not curated		TNIK	2016.14	0.000269107	Not curated		GTSE1	428.47	0.000547345	Not curated
	DOCK8	426.177	0.000479386	Not curated							PRPS1	77.8045	0.000949668	Not curated		CYFIP2	2010.05	0.000265322	Not curated		CSE1L	427.672	0.000579039	Not curated
	ATAD3A	407.002	0.000575374	Not curated							MELK	76.3018	0.000968054	Not curated		PPP2R4	1997.07	0.000274348	Not curated		LOC254896	417.769	0.000442087	Not curated
	SDCCAG3	406.81	0.000514403	Not curated							SPC25	74.6197	0.000898473	Not curated		PFKM	1971.77	0.000273299	Not curated		SIK1	400.384	0.000488281	Not curated
	TRAK1	405.148	0.000486618	Not curated							USP12	74.3671	0.000882613	Not curated		ITFG1	1957.23	0.000266383	Not curated		ID2	398.361	0.000506586	Not curated
	BAHCC1	402.744	0.000481928	Not curated							CDC7	73.1215	0.00104932	Not curated		KIF2A	1935	0.000260349	Not curated		FERMT1	397.52	0.000459137	Not curated
	CASP9	401.567	0.000443656	Not curated							G6PD	71.9429	0.000909918	Not curated		KCTD3	1933.03	0.000261233	Not curated		BRIP1	392.473	0.000550964	Curated
	CDC25A	399.45	0.000475737	Not curated							TUBB6	70.7667	0.00107411	Not curated		RABGGTB	1922.47	0.000220653	Not curated		ANAPC4	392.048	0.000568182	Not curated
	CTU2	397.873	0.000521648	Curated							LRP8	69.6893	0.00104932	Not curated		SP110	1913.8	0.000219974	Not curated		CDK5RAP2	391.37	0.000511509	Not curated
	DENND4C	396.173	0.000574053	Not curated							HMGCS1	67.2188	0.000794913	Not curated		NAGK	1908.83	0.000254388	Not curated		MIS18A	377.113	0.000497512	Not curated
	CDC45	391.771	0.000488281	Not curated							CCNB2	66.9969	0.000987167	Not curated		SUV39H1	1888.9	0.000250125	Not curated		NOTCH1	376.449	0.000560538	Curated
	FURIN	389.203	0.000468384	Not curated							FDPS	64.1531	0.000984252	Not curated		GPI	1882.53	0.000260688	Curated		PIM1	370.85	0.000495786	Curated
	MLF1	387.533	0.000478698	Not curated							HOMER1	64.128	0.000853971	Not curated		SHMT1	1871.52	0.000241604	Curated		CDC45	362.53	0.000529661	Not curated
	ALDH6A1	385.11	0.000521376	Not curated							KLK11	63.4722	0.000896057	Not curated		HAUS8	1866.4	0.000257998	Not curated		SPC24	362.013	0.000514668	Not curated
	MYO19	381.499	0.000509944	Not curated							AIDA	62.2244	0.000891266	Not curated		ZYG11A	1860.54	0.0002145	Not curated		PLK4	361.802	0.000475285	Not curated
	AHR	380.389	0.000527704	Curated							SOAT1	60.2244	0.000971817	Not curated		RAD51C	1859	0.000249066	Curated		ATG5	360.556	0.000526593	Not curated
	EIF1AX	378.495	0.000534188	Not curated							NES	57.8454	0.000862069	Not curated		DUT	1848.97	0.000265111	Not curated		CMBL	360.357	0.000530786	Not curated
	GAB1	374.786	0.000516262	Not curated							NAE1	54.7513	0.000915751	Not curated		CASK	1844.93	0.000254518	Not curated		PASK	360.347	0.000484496	Not curated
	PIK3R3	372.542	0.000477783	Not curated							PPFIBP2	54.6457	0.00097371	Not curated		PLXDC2	1821.34	0.000228415	Not curated		NR4A1	355.737	0.000520562	Not curated
	PUSL1	371.638	0.000472367	Not curated							ABCC2	54.52	0.000951475	Not curated		CENPJ	1814.4	0.000256213	Not curated		HEATR1	354.136	0.00054407	Not curated
	TIAM1	371.318	0.000517866	Not curated							CENPF	54.1148	0.00103627	Curated		EPB41L5	1812.12	0.000268456	Not curated		RNF138	354.109	0.000504541	Not curated
	COTL1	370.303	0.000528541	Curated							PBK	52.9866	0.000932836	Not curated		CKAP2	1810.09	0.000277085	Not curated		MID1	353.296	0.000545554	Not curated
	CORO1A	368.496	0.000507357	Not curated							CDC6	52.9843	0.000965251	Not curated		FAM96A	1809.03	0.000233372	Not curated		NCAPD3	352.41	0.000570451	Not curated
	MYO1E	366.539	0.000568828	Not curated							PDZK1	52.9596	0.000943396	Curated		C12orf5	1808.05	0.000248385	Not curated		PKP2	351.794	0.000504796	Not curated
	VDR	363.018	0.000476644	Curated							ISCA1	52.7595	0.00101626	Not curated		HYOU1	1789.85	0.000276625	Not curated		VWA5A	340.105	0.000532481	Not curated
	GSG2	361.187	0.000537346	Not curated							CLTCL1	50.0187	0.00100402	Not curated		UBASH3B	1777.27	0.000262605	Not curated		SAE1	337.415	0.000549149	Not curated
	EIF5A2	359.776	0.000511509	Not curated							DLGAP5	49.9924	0.000986193	Not curated		ANKRD36B	1770.01	0.00021561	Not curated		TELO2	334.648	0.00056243	Not curated
	MSTO1	354.188	0.00052521	Not curated							TOPBP1	49.5104	0.000985222	Not curated		CHEK2	1768.02	0.000268528	Curated		TOMM34	329.886	0.000535619	Not curated
	TUBA3C	347.773	0.000511247	Not curated							RAB31	48.9558	0.000896861	Not curated		COMMD10	1761.37	0.0002331	Not curated		CDT1	327.046	0.000499002	Not curated
	SAT1	344.334	0.0004649	Not curated							FCHSD2	48.3419	0.000958773	Not curated		TNF	1747.13	0.000250878	Curated		FSCN1	325.996	0.000550661	Not curated
	CHML	340.429	0.000503271	Not curated							PFDN1	47.0078	0.000882613	Not curated		HMGCS1	1725.37	0.000254453	Not curated		AIF1L	325.552	0.000500501	Not curated
	EYA2	339.537	0.000458505	Not curated							KPTN	46.8059	0.000890472	Not curated		LOXL2	1711.62	0.000267023	Curated		CEP152	320.742	0.000504286	Not curated
	FBLIM1	328.38	0.00044405	Not curated							MIS12	46.7015	0.000919963	Not curated		CCP110	1708.2	0.000271592	Not curated		UPP1	314.957	0.000529101	Not curated
	LRP8	323.838	0.000564016	Not curated							SMC6	45.3398	0.000888889	Not curated		ALOX5	1707.99	0.000237643	Not curated		MAP3K4	313.635	0.000546448	Not curated
	GNAZ	321.992	0.000513347	Not curated							RMI1	44.6477	0.001	Not curated		DPH2	1706.15	0.000236351	Not curated		PPP4R1L	313.14	0.000481464	Not curated
	TSC22D4	319.78	0.000461681	Not curated							TRIP13	43.2255	0.000994036	Not curated		SHPK	1698.96	0.000219202	Not curated		CCBL2	311.884	0.000524384	Not curated
	P2RY6	318.922	0.000463392	Not curated							GCLM	42.4111	0.000957854	Not curated		PAK1	1695.83	0.000280426	Curated		TRAF5	306.438	0.000470367	Not curated
	C9orf40	311.898	0.000438212	Not curated							PLK4	41.8929	0.00086881	Not curated		CDC25C	1693.97	0.00026178	Not curated		ALDH9A1	305.82	0.000559284	Not curated
	BCAM	311.115	0.000500751	Not curated							UBL3	40.2081	0.000960615	Not curated		DUSP4	1682.83	0.000261643	Not curated		FANCC	303.318	0.000492854	Not curated
	FBXO10	302.82	0.000438212	Not curated							FEM1C	39.8458	0.000887311	Not curated		TRIM21	1682.63	0.000255428	Not curated		KIAA1279	303.196	0.000561482	Not curated
	ACADS	302.386	0.000504286	Not curated							NUP54	38.6172	0.000834028	Not curated		SLC9A8	1673.22	0.000230256	Not curated		P2RY6	301.212	0.000519211	Not curated
	LRBA	301.876	0.000569152	Not curated							C1orf174	38.2114	0.000949668	Not curated		ENSA	1666.28	0.000242248	Not curated		MYO19	299.288	0.000533049	Not curated
	RAB31	300.121	0.000532765	Not curated							HN1	37.8641	0.000903342	Not curated		RAB31	1663.53	0.000249004	Not curated		ZBTB21	297.882	0.000472144	Not curated
	C6orf141	295.661	0.000466853	Not curated							TYMS	37.0086	0.000883392	Curated		DNAJC3	1662.62	0.000269978	Not curated		MAPRE2	294.987	0.00055991	Not curated
	SEPT3	289.694	0.000505306	Not curated							RRM1	34.5215	0.00101317	Not curated		KIF2C	1657.65	0.000270636	Not curated		SGOL1	288.75	0.000477099	Not curated
	PTPRJ	287.486	0.000489716	Not curated							CRLF3	32.5904	0.00088968	Not curated		GCLM	1633.59	0.00024777	Not curated		CEP192	286.939	0.000518403	Not curated
	NES	281.827	0.000525762	Not curated							AMD1	29.5974	0.000865052	Not curated		ZNF280A	1615.93	0.000210349	Not curated		NCAPG2	280.196	0.000566572	Not curated
	LIMCH1	275.911	0.000534474	Not curated							C16orf45	28.5172	0.000810373	Not curated		FGFR2	1610.32	0.000252589	Curated		EIF5A2	276.413	0.000529661	Not curated
	TOMM40	269.857	0.000552792	Not curated							KIF15	28.4676	0.000884956	Not curated		GSN	1606.55	0.000269179	Not curated		CNTRL	275.869	0.000506073	Not curated
	SASH1	268.877	0.000483092	Not curated							ACOT13	27.2684	0.000897666	Not curated		DTYMK	1588.47	0.000247219	Not curated		TTC30B	266.402	0.000439367	Not curated
	PLEKHF2	265.635	0.000488043	Not curated							FAM64A	27.2136	0.000892061	Not curated		PPIL3	1587.69	0.000226706	Not curated		C6orf211	265.586	0.000540833	Not curated
	TCP11L2	264.872	0.000534188	Not curated							LBR	25.6791	0.000944287	Not curated		ATR	1580.82	0.000264061	Not curated		GNB4	265.497	0.000550964	Not curated
	HPRT1	263.334	0.000533333	Not curated							ARFGAP3	25.3052	0.000932836	Not curated		IFIH1	1578.17	0.000237643	Not curated		HPRT1	262.842	0.000556793	Not curated
	SLC7A5	263.071	0.000568182	Not curated							TNS3	25.2249	0.000879507	Not curated		TYRO3	1574.24	0.000258398	Not curated		TSEN2	260.337	0.000485909	Not curated
	ARHGAP18	262.038	0.000532765	Not curated							EXO1	25.2235	0.000965251	Curated		NIF3L1	1571	0.000236967	Not curated		ERRFI1	260.204	0.000508906	Not curated
	FLT4	261.252	0.000482393	Not curated							PSRC1	24.2081	0.00095057	Not curated		TEC	1565.16	0.00022779	Not curated		RBBP8	257.58	0.000505051	Not curated
	REPS2	254.064	0.000481232	Curated							SPATA5L1	24.182	0.000958773	Not curated		TRAF4	1558.77	0.000247158	Not curated		COA7	253.465	0.000515198	Not curated
	RAB13	252.445	0.000562114	Not curated							FBXO5	23.5662	0.0010582	Not curated		PKN3	1556.15	0.000246305	Not curated		FGFR1OP	251.223	0.000518941	Not curated
	SGK1	250.986	0.000443262	Not curated							SLK	22.9474	0.000875657	Not curated		ZWINT	1546.71	0.000257798	Not curated		TUBGCP3	248.147	0.000595593	Not curated
	S100A11	249.796	0.000544366	Not curated							POLE2	22.7973	0.000801925	Not curated		COBLL1	1546.71	0.00024432	Not curated		SH3BP4	244.757	0.000528541	Not curated
	ATP6V0A4	248.125	0.000480769	Not curated							SFXN3	22.4136	0.000910747	Not curated		KCTD13	1545.8	0.000211551	Not curated		TUFT1	243.45	0.000486855	Not curated
	CEP135	247.357	0.000467508	Not curated							TRAIP	21.6739	0.000896861	Not curated		TRIM16L	1544.93	0.000229358	Not curated		AMER1	243.332	0.000507099	Not curated
	HEXIM2	246.836	0.000448632	Not curated							CHRM3	21.3309	0.000866551	Not curated		PGD	1543.92	0.000275482	Not curated		PPM1D	242.397	0.000462535	Curated
	CTDSP1	245.474	0.000458085	Not curated							RPIA	21.0318	0.000875657	Not curated		KHDRBS3	1539.32	0.000209732	Not curated		DSN1	241.565	0.000481696	Not curated
	SFRP4	238.566	0.000432339	Not curated							SLC7A11	20.9253	0.000891266	Not curated		HAUS1	1535.08	0.000261712	Not curated		FAM83B	239.645	0.000524109	Not curated
	RIN2	237.017	0.000496524	Not curated							RAD51AP1	20.4867	0.000869565	Not curated		PNPLA2	1533.72	0.000188501	Not curated		UBE2T	238.198	0.000497018	Not curated
	C19orf57	235.689	0.000479616	Not curated							FOSL2	20.189	0.000876424	Not curated		MCM10	1528.46	0.000264131	Not curated		ARMC6	236.887	0.000564334	Not curated
	NFKBIA	234.576	0.000450248	Curated							USP1	19.7938	0.000811688	Not curated		MAPRE2	1528.2	0.000269324	Not curated		USP46	236.015	0.000472144	Not curated
	CORO1C	229.619	0.00054407	Not curated							RPS6KA3	19.5752	0.000974659	Not curated		SAV1	1527.91	0.000247402	Not curated		KNTC1	235.03	0.000536769	Not curated
	LMO3	225.344	0.000432526	Not curated							PSMG1	18.6751	0.000888099	Not curated		HK1	1506.22	0.000269469	Not curated		VGF	234.917	0.000509424	Not curated
	CLIP4	224.597	0.0004662	Not curated							MDK	18.0553	0.000880282	Not curated		LMNB2	1483.64	0.000254001	Not curated		HSPA1B	233.268	0.000562114	Curated
	SUV39H2	216.368	0.000439367	Not curated							ASB9	17.9481	0.000884956	Not curated		DNAJC10	1449.65	0.000268962	Not curated		POLE	231.587	0.000563698	Not curated
	MAPKAPK3	212.779	0.000525762	Not curated							GALE	17.9012	0.000892857	Not curated		CNTRL	1444.73	0.000247463	Not curated		ZBTB14	227.665	0.000507099	Not curated
	PMS1	212.046	0.0004649	Not curated							ANKRD28	17.0658	0.001	Not curated		PLS1	1443.49	0.000244978	Not curated		RELB	225.067	0.00050226	Not curated
	HCST	209.636	0.000460617	Not curated							GLA	16.8159	0.000951475	Not curated		NCAPH2	1436.04	0.00026137	Not curated		IFITM1	224.752	0.000488759	Not curated
	C15orf39	207.641	0.000508647	Not curated							IL24	16.8155	0.00090009	Curated		C17orf59	1418.84	0.000235793	Not curated		NEK2	224.494	0.000513875	Not curated
	RBL2	205.667	0.000457247	Not curated							PELI1	16.813	0.000847458	Not curated		FAM136A	1407.57	0.000218771	Not curated		TTF2	210.857	0.000544959	Not curated
	ARHGAP12	205.557	0.000548546	Not curated							CKS1B	16.7073	0.000951475	Not curated		ANXA1	1400.02	0.000265041	Not curated		SAMD4A	210.669	0.000546747	Not curated
	CALCOCO1	204.08	0.000536193	Not curated							GREB1	16.4075	0.000862813	Not curated		FAM118B	1398.94	0.00022779	Not curated		SENP1	204.302	0.000502513	Not curated
	ORC1	200.947	0.000486381	Not curated							CHORDC1	15.8345	0.000840336	Not curated		BASP1	1397.68	0.00026448	Not curated		LBR	204.262	0.000554939	Not curated
	RNF138	187.423	0.000487805	Not curated							GABPB1	15.5563	0.000882613	Not curated		XRCC3	1388.34	0.00026617	Curated		TUBGCP5	201.858	0.000508647	Not curated
	CDYL2	183.598	0.000492368	Not curated							CENPE	15.4792	0.000837521	Not curated		RRBP1	1380.99	0.000277162	Not curated		USP10	201.712	0.000567215	Not curated
	ANK3	181.785	0.000530504	Not curated							EGR1	15.2288	0.000862813	Not curated		CCDC85C	1378.88	0.000262743	Not curated		GDI1	201.183	0.000541126	Not curated
	ZNF330	171.428	0.000481696	Not curated							NCAPG	14.4388	0.00100503	Not curated		GAB2	1374.86	0.000253036	Not curated		MKS1	200.114	0.000480077	Not curated
	DCTPP1	167.012	0.000546448	Not curated							DNA2	14.053	0.00097561	Not curated		SPAG9	1371.43	0.000263852	Not curated		CEP78	199.632	0.000517331	Not curated
	CAMK1D	164.984	0.000513875	Not curated							SEC24D	14.0282	0.000769231	Not curated		EIF2B5	1370.9	0.00026434	Not curated		MANF	197.796	0.000521376	Not curated
	FAM129B	162.949	0.000544959	Not curated							CTSD	13.2535	0.00091659	Not curated		RNF41	1370.71	0.000257998	Not curated		PEPD	197.659	0.000540541	Not curated
	DUSP10	162.255	0.00044405	Not curated							SHCBP1	12.9475	0.000919963	Not curated		LRPAP1	1365.4	0.000249563	Not curated		TRIM45	195.887	0.000502765	Not curated
	CMYA5	155.94	0.000505051	Not curated							ORC1	12.8789	0.000943396	Not curated		CDK5	1362.34	0.00026455	Not curated		CTDSP1	194.737	0.000487567	Not curated
	PTPDC1	151.053	0.000430478	Not curated							PAPSS2	12.3939	0.000901713	Not curated		DCAF6	1359.88	0.000238607	Not curated		ZNHIT6	191.26	0.000542888	Not curated
	PRDX4	148.538	0.000570776	Not curated							MCAM	11.7971	0.000910747	Not curated		INSIG1	1359.84	0.000257732	Not curated		GDI2	189.623	0.000566251	Not curated
	UMPS	148.087	0.000537634	Curated							HPS5	11.0965	0.00083612	Not curated		RB1CC1	1352.33	0.000259403	Curated		RRM1	188.667	0.000568182	Not curated
	RAB3D	146.928	0.000461681	Not curated							SYBU	10.7768	0.000744602	Not curated		PDLIM5	1351.81	0.000273748	Not curated		INTS7	181.068	0.000539374	Not curated
	SLITRK5	145.322	0.000481464	Not curated							ASCL1	10.3413	0.000840336	Not curated		ATP6V1D	1347.7	0.000243487	Not curated		TBC1D30	180.329	0.000475511	Not curated
	CDC6	141.449	0.00047824	Not curated							E2F8	10.1383	0.000881834	Not curated		STIL	1346.77	0.000249252	Not curated		XPO4	179.774	0.00056338	Not curated
	PDZK1	139.953	0.000459348	Curated							KLF11	9.00213	0.000867303	Not curated		CALCOCO1	1340.06	0.000254842	Not curated		CCDC138	178.727	0.000477783	Not curated
	GBP2	138.887	0.000506073	Not curated							NCAPG2	8.5725	0.000998004	Not curated		NHLRC2	1338.55	0.000238322	Not curated		MCM8	178.21	0.000516262	Not curated
	SLC16A1	138.565	0.00055991	Not curated							AZI2	8.28881	0.000952381	Not curated		MKS1	1333.99	0.000248571	Not curated		DEPDC1B	177.377	0.000531915	Not curated
	LPCAT1	137.764	0.00056338	Not curated							ALDOC	7.99093	0.00087184	Not curated		MAD2L1	1331.93	0.000266525	Not curated		PHYH	176.912	0.000456204	Not curated
	TRMT1	137.748	0.000532481	Not curated							NRBF2	7.84859	0.00074129	Not curated		SPTBN1	1328.24	0.000279018	Not curated		CDC25A	172.247	0.000515996	Not curated
	DNAJB5	136.128	0.000476644	Not curated							GNAT2	7.83672	0.000874126	Not curated		KANK2	1324.59	0.000260078	Not curated		TP63	171.882	0.000487805	Not curated
	FAM20C	132.059	0.000440723	Not curated							NAA16	6.93824	0.000702741	Not curated		ACD	1306.17	0.000249252	Not curated		CNTROB	170.55	0.000510204	Not curated
	PHLDB3	131.887	0.000446828	Not curated							KLHL21	6.84733	0.000965251	Not curated		EFNB1	1302.62	0.000246124	Not curated		CISD1	167.777	0.000537924	Not curated
	BBS9	130.767	0.000474608	Not curated							CRABP1	6.83578	0.000843882	Not curated		JAK1	1300.95	0.000253485	Not curated		CDKN2C	167.456	0.00052521	Not curated
	ZER1	130.009	0.000503271	Not curated							TIMP2	6.62321	0.00095057	Not curated		SKA3	1296.06	0.000260078	Not curated		HMMR	167.029	0.000554017	Curated
	RNF183	126.086	0.000469704	Not curated							DERA	6.50278	0.000814332	Not curated		HSPB8	1282.07	0.00024975	Not curated		GSG2	165.187	0.000480538	Not curated
	CCND3	122.811	0.000471254	Not curated							SH3BP5	6.1925	0.000892857	Not curated		FAM20C	1273.6	0.000254972	Not curated		LGMN	164.785	0.000533333	Not curated
	KCTD13	119.953	0.000422654	Not curated							RAPGEFL1	6.12495	0.000874126	Not curated		RAP2A	1268.06	0.000241313	Not curated		CTSL	163.72	0.000489956	Not curated
	TTLL12	119.693	0.000548847	Not curated							BTAF1	5.9485	0.00101937	Not curated		ASNS	1261.57	0.000265041	Not curated		KIF18A	159.647	0.000481464	Not curated
	PTP4A3	118.455	0.000462535	Not curated							BMP2K	5.74907	0.000881057	Not curated		P2RY6	1261.08	0.000257003	Not curated		HMGCS1	157.429	0.000532481	Not curated
	RNASEH2A	118.286	0.000467727	Not curated							NPC2	5.68755	0.000897666	Not curated		CYTH1	1251.11	0.000232775	Not curated		KLHL21	155.386	0.000418585	Not curated
	SRM	113.363	0.000534188	Not curated							DENND1A	5.57695	0.0008285	Not curated		TTK	1249.67	0.000270856	Not curated		HDAC8	154.804	0.000427899	Not curated
	SH3BGRL	113.054	0.000538793	Not curated							TRAPPC11	5.00304	0.000788644	Not curated		FANCA	1249.46	0.000251509	Not curated		RACGAP1	154.323	0.00057241	Not curated
	RRAGB	110.362	0.000525762	Not curated							ARHGAP11A	4.91277	0.000820345	Not curated		NMI	1245.19	0.000256082	Not curated		SPC25	153.727	0.000549451	Not curated
	DAB2	109.421	0.000474834	Not curated							TTF2	4.79718	0.000857633	Not curated		BBS7	1244.36	0.00023546	Not curated		AMOTL2	151.777	0.000550358	Not curated
	TOM1L2	109.213	0.000534474	Not curated							GINS2	4.07183	0.00081103	Not curated		EPHA2	1243.7	0.000256279	Not curated		DNA2	151.214	0.00047619	Not curated
	SORD	106.893	0.000536481	Not curated							CASP8AP2	3.77381	0.000740192	Not curated		CEP76	1237.16	0.000249688	Not curated		TEX19	147.254	0.000425713	Not curated
	PARP14	106.684	0.000547046	Not curated							CTNNAL1	3.40758	0.000803859	Not curated		PYGB	1234.64	0.000252143	Not curated		ASNS	145.043	0.000551876	Not curated
	PLCB1	106.558	0.000549753	Not curated							NAMPT	3.34253	0.000833333	Not curated		SAE1	1232.25	0.000265816	Not curated		TSTD2	143.133	0.000488998	Not curated
	KIF5A	104.438	0.000523013	Not curated							IDI1	3.27801	0.000887311	Not curated		CDK5RAP2	1228.39	0.000254777	Not curated		NUP107	142.951	0.000576701	Not curated
	RNASEH1	104.345	0.000404858	Not curated							KIF18A	2.5633	0.000914077	Not curated		IDH1	1225.68	0.000263435	Not curated		NAA25	142.942	0.000548546	Not curated
	PTGER4	99.8957	0.000478469	Not curated							ACAT2	2.46548	0.000833333	Not curated		PSEN1	1223	0.00026976	Not curated		SORBS1	142.86	0.000481232	Not curated
	DYNC2H1	99.5237	0.000545256	Curated							TSC22D2	1.92222	0.000679348	Not curated		UBA5	1208.5	0.000243546	Not curated		MME	142.518	0.000517063	Curated
	SUOX	98.5158	0.000453926	Not curated							TACC2	1.91328	0.000866551	Not curated		MAP4K4	1201.17	0.000266454	Not curated		CASP2	142.506	0.000535332	Not curated
	POLD3	97.5571	0.00049334	Not curated							PTTG1	1.88234	0.000821018	Not curated		RUNX1	1193.82	0.0002574	Not curated		TRAF4	141.68	0.000449843	Not curated
	RFWD3	96.0282	0.000492368	Not curated							NUPL1	1.68939	0.00078064	Not curated		GABARAP	1185.22	0.000251826	Not curated		JAK1	139.824	0.000540833	Not curated
	MAGIX	95.9955	0.000422476	Not curated							PPEF1	1.59034	0.000856164	Not curated		SLK	1180.1	0.000260078	Not curated		MELK	137.353	0.000556793	Not curated
	PMM2	94.6549	0.000507872	Not curated							TSEN2	1.49856	0.000750188	Not curated		TRAPPC9	1179.79	0.000261506	Not curated		RAP1GDS1	135.956	0.000531067	Not curated
	SCPEP1	94.647	0.000469704	Not curated							PPM1E	1.20036	0.000834725	Not curated		RACGAP1	1172.37	0.000262605	Not curated		HAUS2	135.919	0.000530223	Not curated
	AXIN1	94.4205	0.000426076	Not curated							SP3	1.19034	0.000968992	Not curated		SASS6	1171.76	0.000252653	Not curated		MIDN	134.359	0.000476417	Not curated
	KYNU	94.1738	0.000477099	Not curated							LRRC49	0.863921	0.000784314	Not curated		NDRG1	1170.95	0.000263158	Curated		MAEA	134.265	0.000517331	Not curated
	STC2	92.5243	0.000423729	Curated							TPD52L1	0.713585	0.000815661	Not curated		ATP1B1	1167.19	0.00026448	Not curated		ILVBL	132.346	0.00054407	Not curated
	MOCOS	90.0822	0.000477783	Not curated							FOXE3	0.684134	0.00077821	Not curated		P4HA1	1159.07	0.00027248	Not curated		CPT1A	130.355	0.000547345	Curated
	RBBP8	89.8182	0.000459559	Not curated							CD8A	0.593186	0.000915751	Not curated		FANCI	1157.5	0.000271223	Not curated		SCIN	129.305	0.000516262	Not curated
	LONRF2	89.7757	0.000356633	Not curated							HSPA12A	0.535714	0.0008	Not curated		GLB1	1152.48	0.000244798	Not curated		LRP1B	128.746	0.000444444	Not curated
	KLHL24	89.3337	0.000490677	Not curated												STX11	1147.49	0.000248571	Not curated		C19orf40	128.342	0.000475511	Not curated
	TBC1D2	88.9095	0.000505306	Not curated												CTDSP1	1143.79	0.0002442	Not curated		ARHGAP19	127.939	0.000479386	Not curated
	TERT	88.4348	0.000454133	Curated												THAP11	1137.22	0.000227376	Not curated		WDR62	126.043	0.000543478	Not curated
	PARP9	88.4198	0.00052521	Not curated												GDI1	1132.07	0.000239006	Not curated		PSMD5	125.826	0.000547046	Not curated
	FBXO32	87.4632	0.000462749	Not curated												C6orf141	1131.66	0.000234852	Not curated		TRAPPC2	124.443	0.000462749	Not curated
	THADA	87.2908	0.000540833	Not curated												ERBB4	1131.3	0.000255558	Curated		ESCO2	124.416	0.000527148	Not curated
	CTDSP2	87.2279	0.000425713	Not curated												CTPS2	1125.75	0.000253165	Not curated		AHR	124.123	0.000520833	Curated
	SKIL	87.0794	0.000417014	Not curated												GSG2	1125.01	0.000259673	Not curated		CDCA4	122.963	0.00050025	Not curated
	TBC1D9	86.5773	0.000485201	Not curated												RNF138	1104.71	0.000259336	Not curated		KNSTRN	122.196	0.000521921	Not curated
	ARC	86.3497	0.000452284	Not curated												SPC24	1087.7	0.000256674	Not curated		CDKN2D	121.3	0.00047259	Not curated
	CRADD	85.4549	0.000455581	Not curated												CEP78	1085.25	0.000254001	Not curated		EXO1	118.694	0.000480307	Curated
	RTN4R	84.7426	0.000431034	Not curated												PMF1	1082.06	0.00024558	Not curated		UGP2	118.662	0.000548847	Not curated
	GYG2	83.9293	0.000457457	Not curated												MYO1D	1076.99	0.000264831	Not curated		CAB39L	117.984	0.000438596	Not curated
	LRFN4	82.5536	0.000422833	Not curated												ESPL1	1067.58	0.000262398	Not curated		ITPKB	116.393	0.000549451	Not curated
	HDGFRP3	82.285	0.000423549	Not curated												ILVBL	1062.66	0.000269469	Not curated		SLC25A40	115.962	0.000445633	Not curated
	TESK2	81.3165	0.000450653	Not curated												KIAA1524	1053.54	0.000265463	Not curated		ESPL1	115.23	0.000533333	Not curated
	NBEA	80.9187	0.000537346	Not curated												CSTB	1051.94	0.000246609	Not curated		TOM1L1	113.063	0.000458926	Not curated
	PDAP1	78.4098	0.000568182	Not curated												STAM2	1036.31	0.000253293	Not curated		MCMBP	110.763	0.000554324	Not curated
	LIN7B	77.1873	0.000496278	Not curated												FBXO32	1035.5	0.000239808	Not curated		MAP1A	109.494	0.000522193	Not curated
	TXNRD3	76.7129	0.000479846	Not curated												RAB8A	1031.9	0.000245339	Not curated		KBTBD6	109.143	0.000472367	Not curated
	PLK2	75.8001	0.000509165	Not curated												SEMA4C	1029.22	0.00024667	Not curated		TRADD	105.971	0.000472367	Not curated
	GALK1	75.3336	0.000542888	Not curated												PLOD2	1028.09	0.000265252	Not curated		ERBB4	104.396	0.0004995	Curated
	CDKL5	75.3228	0.000479386	Not curated												CYTH2	1023.93	0.000224165	Not curated		GPD1L	103.185	0.000556793	Not curated
	GHR	73.3008	0.000445038	Not curated												CLTB	1023.46	0.000244559	Not curated		ERLIN1	101.337	0.00056243	Not curated
	MPP2	72.963	0.00049975	Not curated												CSE1L	1019.87	0.000274499	Not curated		NCAPD2	101.117	0.000554631	Not curated
	RABEP1	72.6956	0.000501253	Not curated												UBE2S	998.49	0.000270563	Not curated		PAK1	99.7106	0.000571429	Curated
	CD36	72.566	0.000473934	Not curated												ENO2	994.22	0.000241138	Not curated		VPS36	99.6171	0.000525486	Not curated
	C2orf44	70.3857	0.000460829	Not curated												AHR	991.334	0.000257467	Curated		CASC5	98.864	0.000484027	Not curated
	B4GALT2	69.4935	0.000478698	Not curated												HARS	988.768	0.000249252	Not curated		DCLRE1B	98.782	0.000475285	Not curated
	LRP1B	68.6757	0.000458926	Not curated												PSMA2	971.139	0.000256674	Not curated		PLK3	98.4817	0.000466636	Not curated
	CISD1	68.4996	0.000546747	Not curated												PEPD	965.357	0.000255951	Not curated		TRIM38	98.3894	0.000498753	Not curated
	GPRIN1	67.5745	0.000506329	Not curated												EXOC8	961.964	0.000248262	Not curated		TOM1	96.7853	0.000552486	Not curated
	ATXN7L1	67.3361	0.000393391	Not curated												CEP55	957.546	0.000269179	Not curated		DHFR	96.7384	0.000447027	Curated
	NOTCH3	66.9571	0.000482859	Curated												EHD1	956.171	0.000261849	Not curated		EIF1AX	96.1585	0.000544662	Not curated
	ABLIM3	66.2307	0.000417014	Not curated												DSN1	954.199	0.000256674	Not curated		ORC1	96.058	0.0004995	Not curated
	PLEKHM1	66.0817	0.000476872	Not curated												GMPS	950.415	0.000268745	Not curated		BRCC3	94.8231	0.000537057	Not curated
	RASSF2	65.6167	0.000537346	Not curated												RAB1B	948.48	0.000277778	Not curated		SFI1	94.6891	0.000433276	Not curated
	LIPH	65.5079	0.000437445	Not curated												SYK	947.777	0.000268673	Not curated		SPG20	89.8093	0.000557103	Not curated
	HAUS7	65.4668	0.000430663	Not curated												TP63	935.116	0.000254065	Not curated		PSRC1	89.6891	0.000490436	Not curated
	ALDH4A1	64.1161	0.000528262	Not curated												USP10	935.05	0.000272851	Not curated		NUP85	89.2798	0.00054615	Not curated
	PMAIP1	63.7308	0.000454752	Not curated												PTPLAD1	934.726	0.000257798	Not curated		IER2	89.0021	0.000467508	Not curated
	MSRA	62.6022	0.000504032	Not curated												INPP1	934.368	0.000237812	Not curated		NUDT5	88.9547	0.000533049	Not curated
	LRRFIP2	62.0976	0.000522193	Not curated												SPAG5	933.98	0.000243843	Not curated		DDX11	88.6532	0.000513347	Not curated
	CAPS	60.9246	0.000467727	Not curated												WDR54	933.646	0.000222025	Not curated		CSTF2T	88.5731	0.000569476	Not curated
	CDC7	60.3002	0.000500501	Not curated												RTKN	927.237	0.000260078	Not curated		IRS1	87.5757	0.000480307	Not curated
	DTX3L	59.78	0.000510725	Not curated												TACC3	921.666	0.000244858	Not curated		EPHA4	86.4102	0.000464468	Not curated
	OSCP1	59.6989	0.000437828	Not curated												DTNA	920.514	0.000271961	Not curated		RAB30	85.2703	0.0004363	Not curated
	UNC5A	59.2307	0.000437445	Not curated												FSCN1	912.639	0.000249688	Not curated		EML3	84.8311	0.000543478	Not curated
	PPFIBP2	58.0351	0.000542594	Not curated												NUP93	897.263	0.000274574	Not curated		ARVCF	84.3193	0.000511247	Not curated
	ABCC5	57.4521	0.000458295	Not curated												GSR	888.604	0.000254194	Not curated		CENPE	84.2674	0.000458085	Not curated
	KIAA1522	57.3252	0.000466418	Not curated												PALLD	887.162	0.000258665	Not curated		SERPINE1	82.2383	0.000508647	Not curated
	WDR13	56.3968	0.000497265	Not curated												TAX1BP3	886.634	0.000221337	Not curated		SPTBN2	82.1054	0.000524934	Not curated
	HERC3	55.1033	0.000494805	Not curated												NRP1	886.42	0.000246002	Not curated		PPIL3	78.301	0.000499251	Not curated
	ALAD	54.4227	0.000505561	Not curated												ICK	880.627	0.000251953	Not curated		FARSB	77.8634	0.000563698	Not curated
	WDR45	53.7607	0.000493097	Not curated												ARHGDIB	870.987	0.000234412	Not curated		GMNN	77.5697	0.000523013	Not curated
	THOP1	52.3707	0.000517598	Not curated												IRS1	869.685	0.000258331	Not curated		FIGNL1	77.5292	0.000502513	Not curated
	RAB26	50.8747	0.000456413	Not curated												LMO7	868.834	0.000250878	Not curated		PLEKHA7	77.3197	0.000508388	Not curated
	CNKSR1	49.7993	0.000395883	Not curated												SENP1	863.445	0.000263992	Not curated		KIF1A	76.919	0.000558971	Not curated
	C9orf3	49.5006	0.00043573	Not curated												TOPBP1	859.89	0.000259605	Not curated		NMD3	76.8411	0.000554631	Not curated
	PNP	49.2002	0.000525762	Not curated												TSEN2	858.874	0.0002457	Not curated		PPP2R5B	75.2039	0.000435161	Not curated
	MATK	49.1942	0.000450045	Not curated												CHTF18	858.835	0.000253614	Not curated		CAP2	74.0495	0.000509944	Not curated
	FANCB	48.0221	0.000489716	Not curated												RPS6KA2	856.363	0.000243072	Not curated		GADD45G	73.3736	0.000481232	Not curated
	PYCRL	46.2794	0.000514139	Not curated												ANAPC4	853.827	0.000250188	Not curated		RAB32	73.2914	0.000503525	Not curated
	CISH	45.5361	0.000432713	Not curated												IPO9	841.311	0.000272554	Not curated		FBXO5	72.2461	0.000497018	Not curated
	MND1	45.2537	0.00045977	Not curated												ANAPC1	837.065	0.000256542	Not curated		MPHOSPH9	71.2823	0.00049975	Not curated
	DCLRE1B	44.2287	0.000404858	Not curated												EPB41L1	836.408	0.000260688	Not curated		KRIT1	71.2663	0.000532198	Not curated
	CAST	43.8994	0.000551268	Not curated												ACO1	832.733	0.000256608	Not curated		WEE1	70.3941	0.000491884	Not curated
	STON2	43.8855	0.000534474	Not curated												NUP85	829.124	0.000245218	Not curated		DIAPH3	69.1961	0.000574053	Not curated
	RAB27B	43.1887	0.000428449	Not curated												SREK1IP1	827.176	0.000217533	Not curated		ATG4C	67.3678	0.000449035	Not curated
	BCAS3	42.0857	0.000489956	Not curated												NUP37	820.161	0.000246305	Not curated		PEX3	67.1157	0.000503018	Not curated
	PLCH1	42.0634	0.000479157	Not curated												PPFIA1	816.811	0.000261097	Not curated		TBCD	66.8646	0.000548847	Not curated
	GLA	41.251	0.00043611	Not curated												GLUL	816.71	0.000251572	Not curated		MIS18BP1	66.836	0.000536193	Not curated
	CDT1	41.1267	0.00043611	Not curated												TNFAIP1	807.996	0.000240732	Not curated		USP1	66.7098	0.000438982	Not curated
	RIBC2	40.5109	0.000505561	Curated												CNTROB	805.788	0.00024432	Not curated		BLMH	66.6897	0.000530504	Not curated
	RGPD5	40.4855	0.00043592	Not curated												NUCB2	802.323	0.0002531	Not curated		FANCM	65.5912	0.000475511	Not curated
	RAPGEF2	40.4297	0.000489956	Not curated												ALDH9A1	802.319	0.000236855	Not curated		MAP2	65.5326	0.000533903	Not curated
	UNC5B	40.1701	0.000470588	Not curated												P4HA2	796.244	0.000229463	Not curated		DSCC1	65.522	0.000518941	Not curated
	ZNF488	39.9349	0.000466636	Not curated												RFWD3	791.356	0.000256476	Not curated		NAE1	65.458	0.000561482	Not curated
	PPAT	39.4418	0.000516796	Not curated												SMAD1	779.375	0.000247831	Not curated		ITPR1	65.2781	0.000511771	Not curated
	CGNL1	39.1226	0.000533049	Not curated												MX1	777.811	0.000243724	Not curated		FANCB	65.2193	0.000470146	Not curated
	KIFAP3	38.9808	0.000537346	Not curated												LNX2	776.527	0.000244081	Not curated		DCTPP1	63.7334	0.000548847	Not curated
	GAD1	38.9503	0.000452694	Not curated												TCF3	766.384	0.000252653	Not curated		ARMC1	63.633	0.000558659	Not curated
	ZBTB1	37.858	0.00047824	Not curated												PGAM1	766.379	0.000265887	Not curated		LMO3	61.9228	0.000455789	Not curated
	MMP9	37.3821	0.000424088	Curated												VPS41	765.269	0.000239234	Not curated		SMARCAL1	60.9459	0.000534759	Not curated
	FAM110B	36.6809	0.000485909	Not curated												MCL1	760.411	0.000259202	Not curated		CDC6	60.4186	0.000526593	Not curated
	DLC1	36.672	0.000411523	Not curated												NEK2	759.093	0.000259067	Not curated		GK5	60.1058	0.000477555	Not curated
	NELL2	36.1141	0.000478927	Not curated												ATAD3A	756.294	0.000272926	Not curated		SREK1IP1	58.9522	0.000443262	Not curated
	DOHH	36.1035	0.000516796	Not curated												POC1A	756.195	0.000246731	Not curated		SLC25A15	57.6406	0.000472367	Not curated
	SEMA4C	36.0101	0.000449438	Not curated												NCSTN	753.638	0.000248201	Not curated		ANKRD32	57.098	0.000465333	Not curated
	PIAS3	35.7965	0.000419992	Not curated												GMNN	751.166	0.000255558	Not curated		FAM212B	57.0476	0.000465116	Not curated
	FKBP10	34.971	0.000521921	Not curated												DCXR	748.955	0.000259538	Not curated		GREB1L	56.8411	0.000479616	Not curated
	CUEDC1	33.9833	0.000446828	Not curated												CDKN1B	746.163	0.000254323	Curated		POLE2	55.4342	0.000509684	Not curated
	THBS3	33.7334	0.000458716	Not curated												ARFGAP3	744.424	0.000253229	Not curated		EGR1	54.9392	0.000447227	Not curated
	ANKRD34B	33.6535	0.000451875	Not curated												TRIM16	740.086	0.000247463	Not curated		WDR45	54.9107	0.000518403	Not curated
	EFR3B	33.6262	0.000519481	Not curated												ERO1L	735.113	0.000269687	Not curated		CCNE2	54.7825	0.000471254	Not curated
	CTF1	33.4664	0.000455166	Not curated												ERCC6L	732.222	0.000253872	Not curated		PI4K2B	54.0237	0.000489476	Not curated
	ARMC9	33.4664	0.000455166	Not curated												HAUS5	728.03	0.000260078	Not curated		IRS2	53.8047	0.000513084	Not curated
	TRAFD1	33.2694	0.000515464	Not curated												UBE2T	727.538	0.000236742	Not curated		TP53INP1	53.7174	0.000479157	Not curated
	LRRC16A	33.1234	0.000552792	Not curated												UPP1	726.943	0.000247341	Not curated		PFAS	53.4322	0.000551876	Not curated
	AXIN2	32.2165	0.000417014	Not curated												FAM83D	724.487	0.000242365	Not curated		TRIM69	52.8646	0.00044843	Not curated
	ZNF532	31.7972	0.00048852	Not curated												ATP6V1E1	723.711	0.000230574	Not curated		LGALSL	52.3112	0.000536481	Not curated
	COL2A1	30.9836	0.000413394	Not curated												KIAA1683	715.746	0.00024266	Not curated		KIF24	51.154	0.000465333	Not curated
	DIAPH2	30.8311	0.000530786	Not curated												PLIN3	714.75	0.000248077	Not curated		C5orf34	50.6859	0.000481232	Not curated
	BRWD3	30.7125	0.000473261	Not curated												SOX4	712.473	0.000220751	Not curated		UBA5	50.0313	0.000548246	Not curated
	RAB24	30.7061	0.000515464	Not curated												ABTB2	705.661	0.000235738	Not curated		SOX9	49.7428	0.000509424	Not curated
	WDR7	30.2765	0.000541712	Not curated												MAEA	704.903	0.00023663	Not curated		GJB7	49.6572	0.000431406	Not curated
	KRT13	29.9133	0.000463822	Not curated												PASK	700.341	0.000232558	Not curated		NSMCE4A	49.2832	0.000430293	Not curated
	TACC2	29.8223	0.000549451	Not curated												QTRT1	698.685	0.0002442	Not curated		NFKBIE	47.4106	0.000480769	Not curated
	SCRN2	29.7528	0.00049975	Not curated												PSAP	696.972	0.0002531	Not curated		RFWD3	46.4459	0.000508388	Not curated
	FAM53B	29.4084	0.00047619	Not curated												USP20	687.788	0.000228154	Not curated		RIBC2	46.39	0.000440917	Curated
	KLK11	29.1368	0.000427168	Not curated												ERLIN1	687.572	0.000265675	Not curated		SKA2	45.565	0.000427533	Not curated
	C1orf226	28.4298	0.0004914	Not curated												TOM1L2	686.163	0.000262055	Not curated		CRIP2	45.4767	0.000516796	Not curated
	F12	28.419	0.000470367	Not curated												SAMHD1	673.729	0.000269107	Not curated		PBX3	44.2213	0.000450857	Not curated
	IFT172	28.408	0.000402901	Not curated												CDC45	672.208	0.000253293	Not curated		SNX24	44.0469	0.000461681	Not curated
	NLN	26.7104	0.000541712	Not curated												NUF2	668.706	0.000244618	Not curated		ZNF77	43.8434	0.000468823	Not curated
	EVI5L	26.6212	0.000395413	Not curated												RAB27A	668.508	0.000230097	Not curated		INPP5J	43.2731	0.00044405	Not curated
	SSR3	26.397	0.000557724	Not curated												HEATR1	667.344	0.000258331	Not curated		AFAP1L2	42.4429	0.000440141	Not curated
	LIN7A	25.8254	0.0004662	Not curated												TRAF5	665.145	0.000225479	Not curated		CSRNP1	41.9082	0.000454959	Not curated
	IMPA2	25.5751	0.000429185	Not curated												MCMBP	663.761	0.000256674	Not curated		RAD54B	41.7552	0.00045106	Not curated
	SALL2	25.4637	0.000498504	Not curated												C2orf44	661.62	0.00024667	Not curated		NFKBIB	41.2292	0.000484027	Not curated
	NKD2	25.4453	0.00041425	Not curated												BRIP1	657.273	0.000246975	Curated		XRCC2	41.1199	0.000387898	Curated
	CTNNA3	25.2641	0.000432152	Not curated												PLCD3	656.796	0.000240442	Not curated		KIF15	40.5137	0.000543478	Not curated
	PDCD5	24.8269	0.000522739	Not curated												PIM1	652.697	0.000253872	Curated		TUBGCP4	39.6192	0.000551268	Not curated
	AKR1C3	23.883	0.000508647	Not curated												PLK4	649.337	0.000233046	Not curated		KIF18B	39.4709	0.000514139	Not curated
	GGA2	23.5071	0.00045683	Not curated												MTMR4	647.094	0.000244141	Not curated		YPEL5	39.344	0.000461681	Not curated
	KLHL23	23.3366	0.000404531	Not curated												DAK	642.572	0.000252781	Not curated		IPO9	38.4768	0.000547345	Not curated
	LINGO1	23.0748	0.000400962	Not curated												SLC25A1	638.528	0.000267881	Not curated		RNASEH2A	38.1092	0.000463392	Not curated
	INPP5K	22.2036	0.000425713	Not curated												PSMD5	638.242	0.000254907	Not curated		PDZD8	37.2721	0.000542594	Not curated
	PALMD	21.8268	0.000415628	Not curated												TBCD	637.453	0.000272702	Not curated		TEX14	36.5727	0.000435161	Not curated
	SYTL4	21.5605	0.000402091	Not curated												MVP	634.292	0.000251826	Not curated		INPP4B	36.4063	0.000452284	Curated
	CAMK2N1	21.5551	0.000434405	Not curated												GNB4	633.159	0.000239866	Not curated		FAM43A	36.3884	0.000423012	Not curated
	SPSB3	21.4863	0.000422833	Not curated												PLD1	632.728	0.000230097	Not curated		VAV3	36.2008	0.000521105	Not curated
	HSH2D	21.1987	0.000440917	Not curated												GCH1	630.148	0.000237473	Not curated		KCTD21	35.8496	0.000446429	Not curated
	TFPI2	20.9974	0.000403063	Curated												CBS	630.135	0.000243427	Not curated		CDCA3	35.8449	0.000455166	Not curated
	TBX3	20.6662	0.000472813	Curated												SERTAD4	629.537	0.000222866	Not curated		ZBTB24	35.414	0.000453515	Not curated
	EFHD1	20.6136	0.000433463	Not curated												TOM1	628.915	0.000273673	Not curated		WDR4	35.1484	0.000520291	Not curated
	TSEN2	20.4276	0.000466418	Not curated												CSTF2	623.688	0.000265745	Not curated		TBC1D32	34.7712	0.000444444	Not curated
	FRS2	20.4221	0.000466853	Not curated												RHBDF2	622.339	0.000252717	Not curated		NCKAP5	34.5984	0.000442087	Not curated
	TEAD4	20.1393	0.000397614	Not curated												IL6ST	621.835	0.000237417	Not curated		PLXDC2	34.4241	0.000418235	Not curated
	ETHE1	19.8617	0.000527426	Not curated												ASPH	619.558	0.000270197	Not curated		ANKMY2	34.2792	0.000526039	Not curated
	RNF208	19.2656	0.000439947	Not curated												CD44	614.316	0.000259673	Not curated		GLUD2	33.8923	0.000508906	Not curated
	BAK1	19.1461	0.000479157	Not curated												STXBP1	613.901	0.000246914	Not curated		LRRC40	33.8758	0.000550055	Not curated
	BAZ2B	19.0616	0.000405186	Not curated												LAP3	606.911	0.000252461	Not curated		GFRA1	33.5568	0.000445831	Not curated
	DENND1A	18.8419	0.000447828	Not curated												PRKD1	602.797	0.000256674	Not curated		TSPYL2	31.9093	0.00045106	Not curated
	NOX5	18.1411	0.000464253	Not curated												NCAPD3	600.995	0.000260349	Not curated		ITGB1BP1	30.2608	0.000465116	Not curated
	ALOX5	17.8185	0.000453926	Not curated												RAD51B	600.589	0.000234028	Curated		TYMS	29.9241	0.000521105	Curated
	PSD3	17.7869	0.000542594	Not curated												DCLK1	599.445	0.000258933	Not curated		IPO11	29.6738	0.00056338	Not curated
	SEC14L2	17.6317	0.000505051	Not curated												HSPA12A	598.579	0.000246124	Not curated		MND1	28.9965	0.000432152	Not curated
	TAOK3	17.4988	0.000536193	Not curated												AKAP13	595.011	0.000255297	Not curated		CEP83	28.7387	0.000467946	Not curated
	LCMT2	16.5235	0.000467946	Not curated												CCNA2	594.279	0.000242895	Not curated		EXPH5	28.6643	0.000466636	Not curated
	BRSK1	16.495	0.00044964	Not curated												DOCK5	592.089	0.000250627	Not curated		DEPDC1	28.3754	0.000471921	Not curated
	HSPA12A	16.2591	0.000521921	Not curated												THOP1	588.397	0.00024426	Not curated		ZNF724P	28.1637	0.000355999	Not curated
	COL7A1	15.6316	0.00042735	Curated												DAB2	584.196	0.000270124	Not curated		TROAP	27.9499	0.000490677	Not curated
	RAB32	15.532	0.000478011	Not curated												SSFA2	583.992	0.000255689	Not curated		NAP1L2	27.8645	0.000432713	Not curated
	RFTN1	15.466	0.000522739	Not curated												ANAPC7	580.487	0.000262192	Not curated		MLKL	27.1677	0.000434405	Not curated
	SMYD5	15.4317	0.000529101	Not curated												OSTM1	580.176	0.000240442	Not curated		COTL1	27.0943	0.000548847	Curated
	METTL8	15.1791	0.000458505	Not curated												DEPDC1B	577.822	0.000254647	Not curated		MYO1E	27.0403	0.000549753	Not curated
	C5orf42	15.126	0.000475285	Not curated												DHFR	577.068	0.000245761	Curated		KLHL5	26.9391	0.000422297	Not curated
	NPHP3	14.5998	0.000465116	Not curated												NFKB2	575.937	0.00024266	Not curated		WDR47	26.801	0.000508388	Not curated
	PDXP	14.369	0.000524109	Not curated												GTPBP2	572.926	0.000252972	Not curated		PSMG1	26.7769	0.000535619	Not curated
	CAPNS1	14.3623	0.000508906	Not curated												A2M	566.996	0.000253036	Not curated		PDZK1	26.7339	0.000460829	Curated
	KLK1	13.4685	0.000393701	Not curated												HAUS7	565.482	0.000244379	Not curated		SORD	26.7326	0.000545554	Not curated
	CEP112	13.1594	0.000475059	Not curated												SEMA3B	562.533	0.000238152	Not curated		NPC2	26.715	0.000525762	Not curated
	MEST	13.1507	0.000526039	Not curated												GNS	559.486	0.000248077	Not curated		TPD52	26.4298	0.000461681	Not curated
	FBXW9	12.9401	0.000464468	Not curated												PHLDB2	558.005	0.000250125	Not curated		BORA	26.184	0.000492611	Not curated
	CTGF	12.8825	0.000398883	Not curated												AMER1	557.637	0.000245942	Not curated		PBK	25.7254	0.000544959	Not curated
	RGS12	12.597	0.000485673	Not curated												LPP	555.21	0.000254518	Not curated		GTPBP2	25.2718	0.00051573	Not curated
	DPYD	12.5387	0.000530786	Curated												MAP4K5	554.953	0.00024667	Not curated		PMAIP1	24.8239	0.000483793	Not curated
	EPOR	12.3867	0.000423191	Curated												HMMR	553.193	0.000256148	Curated		SPATA5	24.6118	0.000570451	Not curated
	GNG4	12.3677	0.00040404	Not curated												MLF1	550.692	0.000245098	Not curated		DYNC2H1	24.1087	0.000533333	Curated
	YPEL5	12.2477	0.000420521	Not curated												TANC1	546.679	0.000272257	Not curated		POLD3	24.0284	0.000513611	Not curated
	AMPH	11.8963	0.000394166	Not curated												HERC3	546.255	0.000223065	Not curated		FAM126A	23.7816	0.000410678	Not curated
	RAB3IL1	11.8239	0.000423012	Not curated												PSME2	542.919	0.000250501	Not curated		RASA3	23.7725	0.000507872	Not curated
	CCDC28A	11.417	0.000376648	Not curated												RRM2	540.784	0.000254323	Not curated		CTGF	23.4524	0.000452284	Not curated
	GUSBP1	11.1523	0.000487567	Not curated												BBS1	539.14	0.000235849	Not curated		SASH1	23.2777	0.000460829	Not curated
	N4BP3	11.089	0.000392619	Not curated												RPIA	534.315	0.000239349	Not curated		ALDOC	23.1964	0.000534474	Not curated
	UBL3	10.9449	0.000454545	Not curated												LTA4H	533.005	0.000241546	Not curated		GMPS	23.1774	0.000545256	Not curated
	VPS13B	10.9223	0.000506073	Not curated												TRIM3	532.288	0.000252589	Not curated		NFKBIZ	22.59	0.000444247	Not curated
	CST3	10.6169	0.000518135	Not curated												LOC254896	530.773	0.000233209	Not curated		USP13	22.4187	0.000523013	Not curated
	EXO1	10.5128	0.000410846	Curated												NMD3	530.759	0.000251319	Not curated		PRAME	22.208	0.000467071	Not curated
	BMF	10.4672	0.000476872	Not curated												TEP1	530.494	0.000241779	Not curated		SUV39H2	21.8923	0.000436491	Not curated
	CCDC134	10.3018	0.000542594	Not curated												RTEL1	530.489	0.000238379	Not curated		CREB3L4	20.7379	0.000472367	Not curated
	DCP2	10.2615	0.000471254	Not curated												ARMC6	530.205	0.00025974	Not curated		TNFRSF21	20.6141	0.000461467	Not curated
	CPNE7	10.1576	0.000382263	Not curated												HPCAL1	528.58	0.000246124	Not curated		CASP6	20.6025	0.000508906	Not curated
	HMBS	9.43751	0.00052687	Not curated												SH3BP4	527.586	0.000247463	Not curated		DCLRE1C	20.5713	0.000467508	Not curated
	NAV2	9.06532	0.000485201	Not curated												GIT1	527.457	0.000241546	Not curated		EML2	20.5137	0.000536769	Not curated
	GREB1	9.06532	0.000485201	Not curated												MYO1E	526.91	0.000255037	Not curated		DUSP10	20.2807	0.000441306	Not curated
	DYNLRB2	9.03612	0.000533618	Not curated												SLC15A3	525.604	0.000255297	Not curated		ARC	20.1132	0.000428816	Not curated
	TEAD3	8.72673	0.000403714	Not curated												CDC25A	525.28	0.000262743	Not curated		MTBP	19.6821	0.000433651	Not curated
	SIX5	8.56468	0.000427168	Not curated												CPT1A	523.071	0.000254712	Curated		ZNF618	19.2178	0.000439947	Not curated
	RASA4	8.43353	0.000509684	Not curated												NUP205	519.228	0.000257136	Not curated		GINS2	18.65	0.000427168	Not curated
	RHBDF1	8.33943	0.000418235	Not curated												NAA15	518.502	0.000258732	Not curated		MCCC2	18.59	0.000531067	Not curated
	SH2D5	8.33323	0.000403714	Not curated												C6orf211	518.412	0.000243191	Not curated		NCAPG	18.4157	0.000556174	Not curated
	PPTC7	8.25317	0.000393856	Not curated												CDC25B	516.06	0.000247647	Not curated		TNFRSF9	18.2638	0.000422119	Not curated
	COBLL1	8.02145	0.000475285	Not curated												IL1B	510.993	0.000229727	Curated		NUP37	17.5282	0.000552486	Not curated
	BST2	8.00166	0.000422833	Not curated												EYA2	510.845	0.00022482	Not curated		ZNF695	17.5194	0.000412031	Not curated
	FAM110C	7.99266	0.000437828	Not curated												BUB1	509.562	0.000245038	Not curated		FAM111B	17.4898	0.000543478	Not curated
	DYRK1B	7.77308	0.000415282	Not curated												TOMM34	509.511	0.000229727	Not curated		RGS2	17.3998	0.000431593	Curated
	FAM78A	7.67187	0.000476644	Not curated												ATAD3B	507.807	0.000261917	Not curated		PFKFB2	17.2329	0.000523013	Not curated
	CDV3	7.48488	0.000529942	Not curated												PDAP1	505.989	0.000266525	Not curated		MX1	17.217	0.000394945	Not curated
	ZMYND19	6.76714	0.000390625	Not curated												EPHA4	500.926	0.000236016	Not curated		GREB1	17.2123	0.000469484	Not curated
	SYT1	6.7039	0.000503778	Not curated												BEND3	499.708	0.000219346	Not curated		C17orf53	16.4136	0.000475511	Not curated
	IL1R1	6.64767	0.00043554	Not curated												IPO8	499.051	0.000253165	Not curated		DLGAP5	15.978	0.000533903	Not curated
	C9orf171	6.52998	0.000461042	Not curated												NUP107	498.849	0.000259	Not curated		NOG	15.8741	0.00041684	Not curated
	FAM171B	6.22016	0.000443853	Not curated												SIRT2	497.858	0.00025413	Not curated		MBD5	15.8482	0.000416493	Not curated
	IFT140	5.71775	0.0004	Not curated												FANCG	497.067	0.000245761	Not curated		NAA16	15.6469	0.000547345	Not curated
	CRIP1	5.22188	0.000403714	Not curated												CASC5	495.834	0.000239292	Not curated		NHSL1	15.3293	0.000420521	Not curated
	CCNO	5.16006	0.000405351	Not curated												KIF24	495.259	0.000223664	Not curated		CST3	15.3013	0.000511509	Not curated
	FAM101B	5.09384	0.000364299	Not curated												GNL3L	493.195	0.000258665	Not curated		HSPA14	14.8817	0.00054615	Not curated
	ID1	5.00098	0.000375516	Not curated												BLMH	489.663	0.000257865	Not curated		WBP2	14.2762	0.000530223	Not curated
	RAB20	4.82747	0.000398406	Not curated												SCIN	487.138	0.000245459	Not curated		PARP16	14.2715	0.000422833	Not curated
	PPP1R3C	4.58838	0.000466636	Not curated												PELI1	486.921	0.000230309	Not curated		RAP2B	13.8984	0.000463607	Not curated
	FOXO4	4.34642	0.000429923	Not curated												USP18	486.133	0.000226552	Not curated		PLCB4	13.6402	0.000423729	Not curated
	CD55	4.3373	0.000415628	Not curated												BAX	484.7	0.00023175	Curated		FCHSD2	13.3855	0.000478927	Not curated
	LRRCC1	4.20908	0.000419287	Not curated												DAZAP1	483.161	0.000257865	Not curated		DUSP2	13.2026	0.00045683	Not curated
	RAP1GAP	3.88916	0.000401929	Not curated												DENND4A	483.028	0.00024975	Not curated		CPM	12.8557	0.000465549	Not curated
	SIPA1	3.86147	0.000429185	Not curated												HPRT1	481.074	0.000248139	Not curated		F8	11.9615	0.000402901	Not curated
	RWDD2A	3.85732	0.000413907	Not curated												NAMPT	480.941	0.000263296	Not curated		NEDD9	11.5959	0.000434972	Not curated
	MAOA	3.79035	0.000461681	Not curated												SDC2	480.689	0.000238834	Not curated		HOXB7	11.5693	0.000446229	Not curated
	SCNN1B	3.68747	0.000375094	Not curated												MYL12A	477.979	0.000254259	Not curated		ICAM4	11.4747	0.00044843	Not curated
	GKAP1	3.6816	0.000410341	Not curated												TRIM38	469.539	0.000245399	Not curated		DBF4B	10.8502	0.000470588	Not curated
	TSTA3	3.64754	0.000464037	Not curated												IFIT3	468.101	0.000253872	Not curated		KLHL28	10.7084	0.000364964	Not curated
	PTRH1	3.48113	0.000501505	Not curated												VEGFA	468.049	0.00024777	Not curated		CAMKMT	10.6512	0.000533049	Not curated
	SLC25A19	3.42951	0.000479157	Not curated												CDC7	467.18	0.00026178	Not curated		GKAP1	10.4674	0.000418585	Not curated
	NCS1	3.05387	0.000353107	Not curated												IQGAP3	466.633	0.000243487	Not curated		DNAJC6	10.4525	0.000450045	Not curated
	NEBL	2.97147	0.000420698	Not curated												BCL2L11	464.686	0.000237023	Not curated		C4orf33	10.4318	0.000426076	Not curated
	NAIP	2.83645	0.000347705	Not curated												ZBTB21	464.068	0.000225989	Not curated		NECAB1	10.3815	0.000426257	Not curated
	ABCC6	2.68509	0.000391083	Not curated												FNBP1	461.191	0.000258198	Not curated		EVL	10.3566	0.000473485	Curated
	CEP41	2.68112	0.000506329	Not curated												SULF2	456.347	0.000234137	Not curated		OSGIN1	10.3131	0.000379795	Not curated
	RAB15	2.66177	0.000439174	Not curated												HSD17B12	455.592	0.000259875	Not curated		CD14	9.5874	0.000423549	Not curated
	LYPD6B	2.41026	0.000394011	Not curated												CAPN2	450.529	0.000246914	Not curated		ARHGAP11A	9.35513	0.000462107	Not curated
	LRRC20	2.27684	0.000403388	Not curated												DEDD	450.078	0.000232234	Not curated		ETAA1	9.29163	0.000455789	Not curated
	SNORD22	2.21995	0.00043592	Not curated												NUFIP1	446.999	0.000239349	Not curated		CALCOCO1	9.2247	0.000536481	Not curated
	SNORA6	2.21995	0.00043592	Not curated												RAPGEF2	445.995	0.000244559	Not curated		FOXO1	9.21741	0.000506586	Not curated
	CARD14	2.19673	0.000416146	Not curated												C16orf62	444.692	0.000242131	Not curated		CTNNAL1	8.93411	0.000523013	Not curated
	PRELID2	2.16923	0.000394477	Not curated												MCM8	443.64	0.000249314	Not curated		MCAM	8.85424	0.000518135	Not curated
	HEATR5A	1.561	0.000539665	Not curated												OXCT1	442.11	0.000248818	Not curated		RALGPS2	8.81431	0.000436491	Not curated
	FAM111B	1.561	0.000521376	Not curated												COASY	441.413	0.000261028	Not curated		EPN3	8.64355	0.00042735	Not curated
	UCK2	1.561	0.000510725	Not curated												SPAST	439.759	0.000241663	Not curated		BCAT1	8.63389	0.00052356	Not curated
	ZWILCH	1.561	0.000510725	Not curated												KLHL21	436.287	0.00019497	Not curated		PSAT1	8.615	0.000523013	Not curated
	KLHDC2	1.56092	0.000427716	Not curated												ISOC2	431.059	0.000257136	Not curated		FAM64A	8.09534	0.000434028	Not curated
	ATP6V0D2	1.44776	0.000396354	Not curated												CDC6	430.904	0.000249813	Not curated		GABPB2	7.9873	0.000423012	Not curated
	CLN3	1.3553	0.000426985	Not curated												TRIO	428.917	0.000252845	Not curated		CCDC18	7.78	0.000455789	Not curated
	BEX4	1.34067	0.000401606	Not curated												POLD3	428.465	0.000254001	Not curated		CENPF	7.76835	0.000538503	Curated
	PRKCH	1.21812	0.000453926	Not curated												METTL13	425.993	0.000248571	Not curated		COMMD3-BMI1	7.52618	0.000515996	Not curated
	LYSMD2	1.2151	0.000403388	Not curated												DNAJB2	425.63	0.00024432	Not curated		TSEN15	7.431	0.000407997	Not curated
	METTL1	1.21111	0.000498008	Not curated												FAM21A	424.827	0.000252972	Not curated		RAD51AP1	7.28032	0.000404531	Not curated
	ALKBH2	1.14189	0.000394011	Not curated												IRF3	424.527	0.000257334	Not curated		MAPK13	7.14238	0.000460405	Not curated
	SEPT14	1.125	0.000384763	Not curated												SPTBN2	423.808	0.000236183	Not curated		PLK2	6.9989	0.000458926	Not curated
	BLNK	0.507052	0.000436872	Not curated												FOXO3	423.506	0.000261233	Not curated		PLCH1	6.96091	0.000484966	Not curated
																RANBP10	422.95	0.00024079	Not curated		EFHC1	6.80924	0.000413565	Not curated
																ATG2A	421.721	0.000243132	Not curated		AUNIP	6.79448	0.000469925	Not curated
																TUBGCP2	421.286	0.000267165	Not curated		SPIN4	6.79448	0.000469925	Not curated
																CEP152	420.49	0.000243427	Not curated		ZNF566	6.69181	0.000412882	Not curated
																GBE1	419.116	0.000235627	Not curated		TMEM150A	6.67719	0.00038625	Not curated
																DOCK4	418.134	0.000256082	Not curated		TFPI2	6.638	0.000415455	Curated
																SOAT1	414.812	0.000246245	Not curated		KIAA0586	6.50571	0.00043802	Not curated
																FAM129B	412.232	0.000258866	Not curated		ASRGL1	6.15111	0.000493097	Not curated
																BRCC3	410.927	0.000235682	Not curated		RMI1	5.95815	0.000449035	Not curated
																GPC1	410.769	0.000238892	Not curated		SH3BGRL2	5.9296	0.000403551	Not curated
																IPO11	407.666	0.000266525	Not curated		SNX7	5.80314	0.000372301	Not curated
																PSRC1	406.497	0.000256213	Not curated		SYNPO2	5.46966	0.000457247	Not curated
																SORBS1	403.625	0.000244379	Not curated		ZRANB3	5.29579	0.000434028	Not curated
																SCOC	401.716	0.000232666	Not curated		PHACTR4	5.12515	0.000459982	Not curated
																POLE	400.512	0.000257069	Not curated		TRAPPC13	5.10548	0.000413565	Not curated
																DUSP3	400.414	0.000258532	Not curated		CDC123	4.98718	0.000470367	Not curated
																KLHDC4	396.474	0.000242189	Not curated		THYN1	4.93386	0.000433276	Not curated
																CKS1B	395.45	0.00022748	Not curated		DEPTOR	4.86074	0.000475285	Not curated
																NGLY1	393.99	0.000251636	Not curated		CABLES1	4.77708	0.000499002	Not curated
																CDC42BPA	389.821	0.000256345	Not curated		FHOD1	4.55257	0.000492854	Not curated
																RIPK2	388.958	0.000237812	Not curated		CC2D2A	4.54584	0.000407332	Not curated
																MIS18A	388.164	0.000236295	Not curated		THOP1	4.51183	0.000514139	Not curated
																ZBTB14	383.061	0.000244439	Not curated		MTFR2	4.51132	0.000445633	Not curated
																CCDC138	382.791	0.000231428	Not curated		MDM1	4.36068	0.000355114	Not curated
																ANAPC15	382.457	0.000219394	Not curated		VAT1	3.91814	0.000527148	Not curated
																C1orf106	381.274	0.00022553	Not curated		SHCBP1	3.76435	0.000533618	Not curated
																ARHGAP21	377.101	0.000254582	Not curated		FST	3.62516	0.00039968	Curated
																CCNB2	373.322	0.000253357	Not curated		ARHGAP11B	3.48806	0.000437445	Not curated
																TGFBRAP1	372.304	0.000229938	Not curated		SYTL4	3.34571	0.000408163	Not curated
																RAD51AP1	372.201	0.000226912	Not curated		RAPGEFL1	3.02335	0.000414422	Not curated
																MELK	370.594	0.000244559	Not curated		PHLDA3	2.91986	0.000445038	Not curated
																MARC1	368.985	0.000225989	Not curated		TIAM2	2.91527	0.00043122	Not curated
																APPL2	368.799	0.000249128	Not curated		BDH1	2.7039	0.000524109	Not curated
																IFI35	368.618	0.000219829	Not curated		SYTL5	2.69349	0.000410341	Not curated
																NUP133	367.961	0.000259875	Not curated		SESN2	2.63832	0.000539084	Not curated
																MAP3K4	364.098	0.000243665	Not curated		MAK	2.55867	0.000426257	Not curated
																EFS	361.565	0.000231911	Not curated		MAGI3	2.2	0.000351989	Not curated
																ZNHIT6	360.84	0.000242424	Not curated		METTL10	2.11548	0.000419639	Not curated
																NGFR	359.749	0.000242718	Not curated		RCAN3	2.00286	0.00040568	Not curated
																SORD	358.399	0.000251762	Not curated		CDKL5	1.97493	0.000409836	Not curated
																NUDT3	357.152	0.000241838	Not curated		SLC25A21	1.91081	0.000486618	Not curated
																RAB13	351.355	0.000263296	Not curated		GGCT	1.85514	0.000532765	Not curated
																PLK2	345.791	0.000237417	Not curated		ZGRF1	1.64991	0.000431406	Not curated
																MAF	343.743	0.00022779	Not curated		ZFP14	1.55478	0.000402414	Not curated
																FANCC	342.926	0.000251636	Not curated		DTYMK	1.50514	0.000533049	Not curated
																RMI2	342.705	0.000238834	Not curated		C16orf62	1.50514	0.000529661	Not curated
																RAB5B	342.464	0.000256739	Not curated		SLC19A1	1.50514	0.000529661	Not curated
																PSMB2	341.504	0.000254194	Not curated		C2orf43	1.50514	0.000545256	Not curated
																NACC1	341.36	0.000237869	Not curated		ZWILCH	1.50514	0.00053135	Not curated
																PDZK1	341.305	0.000239751	Curated		COL12A1	1.34185	0.000402091	Not curated
																PLEKHA2	340.951	0.000253678	Not curated		LRRC45	1.07202	0.00040404	Not curated
																FANCM	339.825	0.000242954	Not curated		ACAT2	0.75	0.000509424	Not curated
																PARP9	339.064	0.000226655	Not curated		TRIM59	0.748283	0.000428816	Not curated
																GALE	338.485	0.000233481	Not curated		SRXN1	0.74359	0.000403063	Not curated
																PHKA2	337.786	0.000239693	Not curated		BST2	0.501965	0.000428633	Not curated
																RGS10	337.391	0.000219925	Not curated		CYP1A1	0.391414	0.000412371	Curated
																HAGH	336.482	0.000260824	Not curated		HMGB1P1	0.387301	0.000512821	Not curated
																EFNB2	335.735	0.00023359	Not curated		GPD1	0.333333	0.000510204	Not curated
																BORA	332.083	0.000240096	Not curated		TICRR	0.272727	0.000418936	Not curated
																CDKN2D	330.815	0.000250501	Not curated
																PPP2R5D	330.305	0.000248139	Not curated
																SLC16A3	329.137	0.000228624	Curated
																LRP1B	328.412	0.000239006	Not curated
																ZBTB9	328.117	0.000221043	Not curated
																CLN5	324.802	0.000221386	Not curated
																AMOTL2	324.542	0.000237361	Not curated
																ID1	321.914	0.000232558	Not curated
																DCLRE1C	318.412	0.0002292	Not curated
																WDR44	316.469	0.000227946	Not curated
																PHYH	316.456	0.000225632	Not curated
																FARSB	315.882	0.000260417	Not curated
																NCKAP5	314.742	0.000220022	Not curated
																ALS2	314.547	0.000214546	Not curated
																KIF1A	311.64	0.000262123	Not curated
																ALDOC	310.35	0.000235294	Not curated
																HS1BP3	310.108	0.000196078	Not curated
																PTPRE	309.411	0.000237304	Not curated
																TSPYL2	308.987	0.000239981	Not curated
																MAP2	308.7	0.000251067	Not curated
																TSTA3	308.431	0.000243013	Not curated
																RAB11FIP1	307.444	0.000252525	Not curated
																TELO2	306.307	0.000254388	Not curated
																SNCAIP	304.447	0.000214087	Not curated
																MID1IP1	303.031	0.000229043	Not curated
																ORC1	301.184	0.000233973	Not curated
																CAP2	300.76	0.000235793	Not curated
																EIF5A2	299.355	0.000230044	Not curated
																NEK9	298.978	0.000257798	Not curated
																DMXL2	297.654	0.000235405	Not curated
																NUP54	297.494	0.000254453	Not curated
																CDT1	296.732	0.00023753	Not curated
																HEATR5A	293.757	0.00023175	Not curated
																NCAPG	293.015	0.000261438	Not curated
																DUSP6	291.705	0.00024919	Not curated
																ZNF331	291.37	0.000228728	Not curated
																PFAS	290.524	0.0002574	Not curated
																RELB	290.131	0.000243191	Not curated
																CREB3L4	289.664	0.000226603	Not curated
																SPC25	289.653	0.0002457	Not curated
																PAK6	289.189	0.00024426	Not curated
																SEPHS1	288.808	0.000240964	Not curated
																DDX11	288.427	0.000236407	Not curated
																PER1	287.12	0.000230097	Not curated
																MCCC2	286.606	0.000259269	Not curated
																ANXA4	286.301	0.000242777	Not curated
																QTRTD1	284.713	0.000245218	Not curated
																GFPT2	284.374	0.000245519	Not curated
																NDE1	284.137	0.000250063	Not curated
																RNASEH2A	282.383	0.000233209	Not curated
																DCTPP1	282.055	0.000255428	Not curated
																MAP2K5	281.274	0.000254972	Not curated
																LRRC40	280.919	0.000252334	Not curated
																KCTD5	280.593	0.000254712	Not curated
																DNA2	279.286	0.000235516	Not curated
																RGS3	278.295	0.000227273	Not curated
																USP46	277.562	0.000240154	Not curated
																CST3	276.908	0.000228833	Not curated
																CDCA3	276.292	0.00025113	Not curated
																MKNK1	275.474	0.000251067	Not curated
																BTF3L4	274.692	0.000236407	Not curated
																NUCB1	272.834	0.000245098	Not curated
																C5orf34	270.831	0.000230362	Not curated
																MME	269.171	0.000245821	Curated
																RPE	268.92	0.000224417	Not curated
																C19orf40	266.81	0.000243487	Not curated
																PELI3	266.601	0.000255885	Not curated
																KRT16	265.612	0.000225479	Not curated
																CTH	264.425	0.000210793	Not curated
																DTX3L	263.478	0.000216263	Not curated
																ITPR1	262.983	0.00024426	Not curated
																IFIT5	262.913	0.000242601	Not curated
																TSC22D2	262.023	0.000209468	Not curated
																CD36	260.885	0.000231965	Not curated
																CCBL2	260.594	0.000235849	Not curated
																WDR4	260.593	0.000230044	Not curated
																TTC27	259.946	0.000247036	Not curated
																ACAT2	259.897	0.00022899	Not curated
																KBTBD6	259.042	0.000222717	Not curated
																CRIP2	258.29	0.000241546	Not curated
																WASF1	257.149	0.000210793	Not curated
																FKBP2	256.566	0.000216076	Not curated
																DYNC1I1	256.054	0.000231911	Not curated
																CLUH	255.911	0.000245158	Not curated
																SH3PXD2B	254.538	0.000234467	Not curated
																FCHSD2	252.666	0.000233209	Not curated
																EVL	252.311	0.000245942	Curated
																KIF18B	250.911	0.000252207	Not curated
																MAP2K6	248.813	0.00025113	Not curated
																STRIP2	248.533	0.000228415	Not curated
																GADD45G	248.405	0.000243191	Not curated
																FAM83B	248.179	0.000253293	Not curated
																ESCO2	247.726	0.000248201	Not curated
																PBK	246.848	0.00024667	Not curated
																PSAT1	244.74	0.000249439	Not curated
																TRAIP	244.575	0.000237643	Not curated
																SGSM2	243.747	0.000231	Not curated
																SIK1	242.782	0.000231911	Not curated
																MKKS	242.708	0.000238663	Not curated
																NUP188	240.929	0.000258398	Not curated
																NEDD9	239.711	0.000238834	Not curated
																ETHE1	237.929	0.000239464	Not curated
																MTMR9	235.851	0.000243724	Not curated
																CEP170B	233.625	0.000247097	Not curated
																TP53INP1	232.287	0.000233372	Not curated
																FAM43A	232.048	0.000228415	Not curated
																PAPSS2	231.432	0.00023245	Not curated
																RRAGB	231.119	0.000236072	Not curated
																MVB12A	230.365	0.000256345	Not curated
																PPP5C	230.066	0.000276855	Not curated
																PGM3	229.31	0.00024975	Not curated
																RRAGC	229.293	0.000252016	Not curated
																FLT1	228.979	0.000237473	Curated
																BDH1	226.418	0.000253678	Not curated
																PPM1D	226.341	0.000222173	Curated
																VWA5A	225.633	0.00023175	Not curated
																TIMP2	225.544	0.000219202	Not curated
																PTPN21	224.164	0.000218723	Not curated
																WDR19	223.096	0.000233427	Not curated
																DEPTOR	222.784	0.000255428	Not curated
																APLP1	220.26	0.000227946	Not curated
																NCAPG2	219.25	0.000263089	Not curated
																NUB1	219.138	0.000246488	Not curated
																TSR2	217.276	0.000222469	Not curated
																IFT122	217.099	0.000231696	Not curated
																PMAIP1	216.87	0.000236463	Not curated
																RFTN1	215.657	0.000250125	Not curated
																PMM2	213.775	0.00025355	Not curated
																MVD	213.725	0.0002457	Not curated
																TFB2M	212.35	0.000226603	Not curated
																ARHGAP19	212.007	0.000227739	Not curated
																C14orf80	210.884	0.000247341	Not curated
																MAGOHB	210.716	0.000220216	Not curated
																PIP4K2C	210.137	0.000240211	Not curated
																MAP1A	207.569	0.00022686	Not curated
																AFAP1L2	206.344	0.000233427	Not curated
																TTI1	205.884	0.000247709	Not curated
																SOWAHB	205.809	0.000223264	Not curated
																CAB39L	205.463	0.000229463	Not curated
																PALB2	205.413	0.000231911	Curated
																MPHOSPH9	204.243	0.000238209	Not curated
																CASP7	203.965	0.000229727	Curated
																WDR45	203.662	0.000262467	Not curated
																CCNG1	203.571	0.000265675	Not curated
																SUV39H2	201.897	0.000226142	Not curated
																ZFAND5	201.564	0.000235183	Not curated
																SHCBP1	201.248	0.000243427	Not curated
																USP43	200.195	0.00023015	Not curated
																C17orf53	199.637	0.000231374	Not curated
																GGCT	199.074	0.000258933	Not curated
																TMEM41B	198.012	0.000244141	Not curated
																HDAC8	197.429	0.000227118	Not curated
																SYNM	197.294	0.000224871	Not curated
																GAREM	196.428	0.000226603	Not curated
																RRM1	196.229	0.000256871	Not curated
																SKA1	195.888	0.000224215	Not curated
																LGMN	195.615	0.000233209	Not curated
																TTF2	194.981	0.000255885	Not curated
																ITGB3	194.813	0.000245761	Not curated
																NOP9	193.511	0.0002457	Curated
																UBLCP1	192.972	0.000242542	Curated
																SERTAD1	191.3	0.000226552	Not curated
																BMP2K	191.187	0.000256805	Not curated
																PRSS23	191.078	0.000227376	Not curated
																DHX58	190.794	0.000237417	Not curated
																RAPGEF1	190.605	0.000242014	Not curated
																MAGI3	190.508	0.00022007	Not curated
																GYG2	190.483	0.000223164	Not curated
																TSEN15	189.749	0.000227583	Not curated
																PACSIN3	189.24	0.000255754	Not curated
																BAIAP2L1	187.68	0.000240154	Not curated
																RIC8A	186.791	0.00024728	Curated
																FOXO1	186.234	0.000247831	Not curated
																AKAP5	185.846	0.000241604	Not curated
																TXNRD1	185.547	0.000252398	Not curated
																FMNL2	185.41	0.000242189	Not curated
																GREB1	184.88	0.000241371	Not curated
																CAST	183.128	0.00024919	Not curated
																TOMM70A	181.845	0.000251004	Not curated
																CBFA2T3	181.579	0.000219877	Not curated
																SPDEF	180.377	0.00018622	Not curated
																DUSP1	179.709	0.000233318	Not curated
																DLGAP5	178.231	0.000242248	Not curated
																RASSF3	177.647	0.000251509	Not curated
																SGOL1	177.489	0.000222272	Not curated
																ITGB8	175.192	0.000221582	Not curated
																TUFT1	173.752	0.000217486	Not curated
																MFHAS1	172.971	0.000212495	Not curated
																MYPN	171.55	0.000223065	Not curated
																ZSWIM8	171.091	0.000228728	Not curated
																UNC13B	169.887	0.000199124	Not curated
																COTL1	169.13	0.000244978	Curated
																EGR1	168.806	0.000227842	Not curated
																NFKBIE	167.544	0.000239349	Not curated
																MYH14	166.94	0.000259134	Not curated
																UBE2C	166.679	0.000234632	Curated
																GCLC	166.282	0.000213265	Not curated
																ZBTB24	165.249	0.00021395	Not curated
																FAM212B	165.032	0.000248694	Not curated
																SKA2	165.024	0.000231267	Not curated
																PCK2	164.518	0.00023872	Not curated
																USP1	164.189	0.000225378	Not curated
																SCPEP1	163.867	0.000247402	Not curated
																AAMDC	163.363	0.000251762	Not curated
																ARHGAP29	161.628	0.000245942	Not curated
																FHOD1	160.995	0.000240327	Not curated
																UVRAG	159.512	0.000223214	Not curated
																UCK2	158.884	0.000247709	Not curated
																PLK3	158.432	0.000229674	Not curated
																IFT172	158.251	0.000228206	Not curated
																CCNE2	156.962	0.000239234	Not curated
																KIAA1191	155.544	0.000254907	Not curated
																SPSB1	154.848	0.000232019	Not curated
																MTCL1	154.089	0.000244141	Not curated
																RAD54B	153.208	0.000214408	Not curated
																SERPINB9	152.135	0.00022899	Not curated
																PLEKHG2	151.526	0.000234632	Not curated
																ATP6V1C2	151.296	0.000211685	Not curated
																TPD52	150.327	0.000229305	Not curated
																SHC4	150.101	0.000223214	Not curated
																CDKN2C	147.286	0.000226193	Not curated
																CHMP3	146.973	0.000225276	Not curated
																ERLEC1	146.188	0.000237023	Not curated
																TMOD2	146.17	0.000230256	Not curated
																COL5A1	144.895	0.000229516	Not curated
																PPP1R3C	144.672	0.000228363	Not curated
																HIP1	144.403	0.000250501	Not curated
																PPP2R5B	142.989	0.000214408	Not curated
																MORC3	142.307	0.000237473	Not curated
																WEE1	141.264	0.000236016	Not curated
																TMSB4X	140.517	0.000222816	Not curated
																DUSP13	139.628	0.000223015	Not curated
																EML3	139.392	0.000225276	Not curated
																LSS	138.736	0.000243784	Not curated
																B4GALT1	138.526	0.00024777	Not curated
																RMI1	138.326	0.000221533	Not curated
																CDCA7L	137.016	0.000220216	Not curated
																DNALI1	136.981	0.000222668	Not curated
																MND1	136.541	0.000228102	Not curated
																RAPGEFL1	136.213	0.000227531	Not curated
																GJB7	135.909	0.000215564	Not curated
																UBE2D4	135.765	0.000213265	Not curated
																TBC1D30	135.031	0.000227894	Not curated
																EFR3A	134.868	0.000227583	Not curated
																SLC16A1	134.219	0.000250941	Not curated
																ACY1	133.95	0.000226091	Not curated
																DIAPH3	132.961	0.000259067	Not curated
																TYW3	132.237	0.000237586	Not curated
																GAS2L3	131.687	0.000219587	Not curated
																SPATA6	131.48	0.000224115	Not curated
																ZNF385B	129.77	0.000234852	Not curated
																SPG20	129.627	0.000264201	Not curated
																MOB1B	128.866	0.00023175	Not curated
																WBP2	128.41	0.00024667	Not curated
																HOXC10	128.395	0.000242248	Not curated
																CBLB	127.568	0.000229832	Not curated
																PDCL3	127.006	0.00022899	Not curated
																WDR62	126.688	0.000243546	Not curated
																XPO4	126.45	0.000246427	Not curated
																COA7	124.736	0.000222519	Not curated
																NFKBIZ	124.533	0.000226655	Not curated
																GLRX	124.477	0.000223464	Not curated
																MUC20	123.313	0.000216029	Not curated
																RAI2	122.788	0.000230415	Not curated
																VPS39	122.539	0.000217723	Curated
																CDCA4	121.506	0.00023084	Not curated
																FMNL3	121.095	0.000230681	Not curated
																AADAT	119.956	0.000222965	Not curated
																IER2	119.507	0.000238663	Not curated
																NFATC2IP	119.433	0.000229885	Not curated
																PIM3	119.061	0.0002405	Not curated
																DMC1	118.14	0.000208812	Not curated
																TYMS	117.742	0.000220361	Curated
																XAF1	115.555	0.000250313	Not curated
																FAM175A	114.029	0.000219539	Not curated
																RGS2	113.846	0.000241429	Curated
																PHACTR4	111.397	0.000234907	Not curated
																DENND2C	111.253	0.000202061	Not curated
																RAB43	110.898	0.000222618	Not curated
																PHLDA3	110.785	0.000245339	Not curated
																ARVCF	109.247	0.000217202	Not curated
																SYTL4	108.613	0.000212675	Not curated
																TECPR2	108.045	0.000244081	Not curated
																ANKRD12	107.413	0.000235349	Not curated
																ARHGAP26	107.304	0.000208073	Not curated
																RAB32	106.94	0.00025025	Not curated
																USP13	106.575	0.000228833	Not curated
																TRIM45	106.445	0.000228311	Not curated
																CCDC174	106.355	0.000238379	Not curated
																DNAJA4	106.188	0.000259	Not curated
																RNF26	105.673	0.000227273	Not curated
																ARMCX3	105.321	0.00025641	Not curated
																IRS2	105.253	0.000250878	Not curated
																COG7	104.205	0.000234742	Not curated
																MDM1	102.685	0.000215889	Not curated
																CDC14A	101.283	0.000218103	Not curated
																OSBPL1A	100.975	0.000205888	Not curated
																FBXO30	100.173	0.000218245	Not curated
																MIDN	100.12	0.000224115	Not curated
																MOB3C	99.6797	0.000228519	Not curated
																PRAME	98.5718	0.000238436	Not curated
																DCK	98.3761	0.000230044	Not curated
																CCDC18	98.1486	0.000219491	Not curated
																HMGB1P1	97.879	0.000214041	Not curated
																GINS2	97.6213	0.000215517	Not curated
																KIF18A	97.3882	0.000228728	Not curated
																KIF15	97.3226	0.00022119	Not curated
																PSMG2	97.2665	0.000215936	Not curated
																HOXC6	97.1641	0.000237248	Not curated
																ARNTL	95.7781	0.000217202	Not curated
																PODXL	94.774	0.000244081	Not curated
																CD59	94.2972	0.000247097	Not curated
																SKAP2	93.4347	0.000228624	Not curated
																MLKL	92.9789	0.0002079	Not curated
																YPEL5	92.9393	0.0002151	Not curated
																POLE2	92.1459	0.000242072	Not curated
																TRAPPC13	91.6252	0.000209468	Not curated
																CDC42BPG	90.5778	0.000238777	Not curated
																SPR	90.2928	0.000232829	Not curated
																NSMCE4A	90.2077	0.000219829	Not curated
																NCAPD2	89.5029	0.000257202	Not curated
																SPHK1	88.4463	0.000213265	Not curated
																TRAPPC6A	88.1031	0.000207469	Not curated
																CDC42EP3	87.677	0.000215889	Not curated
																ID3	87.3199	0.000219732	Not curated
																DHRS7B	86.0727	0.000271003	Not curated
																CENPE	85.6164	0.000228154	Not curated
																RRM2B	85.5439	0.000225175	Not curated
																NAB1	85.2516	0.000228415	Not curated
																MSH5	85.0736	0.000236855	Not curated
																ANKRD1	84.7515	0.00020803	Not curated
																FAM64A	84.2114	0.000228206	Not curated
																RIBC2	83.3751	0.00021561	Curated
																IFNAR1	81.6109	0.000218007	Not curated
																CCDC92	81.208	0.00022482	Not curated
																DUSP10	80.9174	0.000225073	Not curated
																LIMK2	80.6074	0.000256805	Not curated
																LIPH	80.5213	0.00021925	Not curated
																ZNF333	80.1795	0.000214041	Not curated
																RAB34	79.8287	0.000246853	Not curated
																CGNL1	79.5834	0.000233645	Not curated
																ZNF724P	78.7414	0.000219346	Not curated
																FBXO5	78.2712	0.000236351	Not curated
																NT5E	78.2656	0.000223065	Not curated
																NAP1L2	77.5905	0.000211282	Not curated
																MANF	77.2268	0.000223364	Not curated
																CLN3	76.5722	0.000236351	Not curated
																PRSS22	75.9424	0.000204834	Not curated
																BFSP1	75.6609	0.000213858	Not curated
																NBEA	75.3386	0.000213402	Not curated
																TANGO6	75.3332	0.000231	Not curated
																AGTPBP1	75.1897	0.000237699	Not curated
																UROS	75.0615	0.000188041	Not curated
																RASA3	74.9652	0.00023872	Not curated
																TLK1	74.1211	0.000224266	Not curated
																RCCD1	73.1303	0.000231696	Curated
																STK40	72.9297	0.000228781	Not curated
																ISG20	72.7293	0.000215936	Not curated
																NIM1K	72.7105	0.000230574	Not curated
																PAX5	72.6279	0.000206101	Not curated
																ZNF544	71.7184	0.000247158	Not curated
																KLHL5	71.4724	0.000209293	Not curated
																SNX29	71.2877	0.000236686	Not curated
																RBFA	71.1244	0.000221239	Not curated
																ZADH2	70.9747	0.000246731	Not curated
																EML2	70.8369	0.000216967	Not curated
																IL6R	70.4022	0.000222717	Not curated
																FERMT1	70.1129	0.000223514	Not curated
																HEXA	70.0861	0.000219346	Not curated
																PHF21A	69.949	0.000216403	Not curated
																C9orf64	69.7363	0.000186567	Not curated
																TSEN54	68.2091	0.000228519	Not curated
																HOXB7	67.9	0.000231803	Not curated
																FANCB	67.7419	0.000223714	Not curated
																LRRC61	67.2305	0.000223514	Not curated
																HEXB	66.8811	0.000235571	Not curated
																CYP1A1	66.8366	0.000213493	Curated
																PARP14	66.7457	0.000231535	Not curated
																ANKRD32	66.6904	0.00022242	Not curated
																MIS18BP1	66.6508	0.000242131	Not curated
																LRRC49	65.863	0.000226552	Not curated
																CKS2	65.3371	0.000222816	Not curated
																HMGCL	65.1786	0.000234852	Not curated
																RNF122	65.0268	0.000214408	Not curated
																LURAP1L	64.4671	0.000224065	Not curated
																IFIT1	64.3142	0.000232504	Not curated
																C3orf20	64.1502	0.0002405	Not curated
																LRRC45	63.9506	0.000208117	Not curated
																KIF5C	63.6727	0.000223914	Not curated
																DESI1	63.6687	0.000234962	Not curated
																VAV3	63.4401	0.00023663	Not curated
																COLQ	63.3205	0.00021925	Not curated
																HIST2H2BC	63.0069	0.000197161	Not curated
																ZNF641	63.003	0.00022748	Not curated
																EXOG	62.8377	0.00021796	Not curated
																RGS16	62.1185	0.000223714	Not curated
																GREB1L	62.1109	0.000231107	Not curated
																GPSM1	61.5739	0.000243605	Not curated
																CDKN3	61.5677	0.000228571	Not curated
																UBD	61.0049	0.000232612	Curated
																ARG2	60.852	0.00021097	Not curated
																RAP2B	60.1262	0.000229832	Not curated
																PDXDC2P	59.5839	0.000237586	Not curated
																CHRAC1	59.4261	0.000232504	Not curated
																SOD2	59.2484	0.000229938	Curated
																CREB3L2	59.0907	0.000218962	Not curated
																XRCC2	59.0354	0.00021725	Curated
																EXPH5	58.516	0.000216967	Not curated
																TICRR	58.4727	0.000222469	Not curated
																ELP5	57.9312	0.000208943	Not curated
																EFNA1	57.6473	0.000218245	Curated
																MTBP	57.2456	0.000226142	Not curated
																TDRKH	56.8595	0.000229095	Not curated
																ZNF695	55.9388	0.000205128	Not curated
																TRIM6	55.0725	0.000243605	Not curated
																ATG4A	54.7306	0.000216779	Not curated
																DAAM1	54.3111	0.000241255	Not curated
																SIX1	53.866	0.000220653	Not curated
																BLNK	53.7291	0.000240906	Not curated
																HES6	53.6907	0.000223414	Not curated
																ST3GAL3	53.4995	0.000225124	Not curated
																BBC3	53.4856	0.000233918	Not curated
																RSPH3	53.4191	0.00022899	Not curated
																MAPK13	53.2752	0.000237643	Not curated
																TAB3	53.1124	0.000226193	Not curated
																ZFAND6	52.124	0.000190259	Not curated
																DENND5A	52.0449	0.000216029	Not curated
																TIAM2	52.0255	0.000223015	Not curated
																NUAK2	51.8285	0.000222272	Not curated
																CLCF1	51.6581	0.000216732	Not curated
																PLA2G4C	51.3442	0.000227842	Not curated
																PLEKHO1	51.3234	0.000209512	Not curated
																TCEANC2	51.3006	0.000224316	Not curated
																ZNF566	51.0629	0.000206058	Not curated
																ZWILCH	51.0611	0.000230947	Not curated
																IMPA1	50.4544	0.000221877	Not curated
																C1QTNF3	50.3271	0.000217014	Not curated
																RCAN1	49.4645	0.000229095	Not curated
																PRUNE2	49.2637	0.000233263	Not curated
																SLC25A15	49.2303	0.000223115	Not curated
																CAMKMT	49.1225	0.000268962	Not curated
																SPATA5	49.0868	0.000262123	Not curated
																MAP3K6	48.9869	0.00020496	Not curated
																PSMB9	48.6291	0.000229674	Not curated
																DCLRE1B	48.5432	0.000223764	Not curated
																PDZD8	48.3465	0.000236463	Not curated
																NHSL1	47.5787	0.000195503	Not curated
																CCSER2	47.5479	0.000233427	Not curated
																SLC7A11	47.4665	0.000227739	Not curated
																HSPA14	47.1262	0.000240906	Not curated
																PTTG1	46.9157	0.000230574	Not curated
																ZNF584	46.7241	0.000210482	Not curated
																FKBP9	46.6788	0.000225632	Not curated
																CHN1	46.6514	0.000209205	Not curated
																TBC1D31	45.6426	0.000217297	Not curated
																PLCH1	45.5883	0.000242483	Not curated
																SIPA1L2	45.4887	0.000222866	Not curated
																C10orf32	44.8616	0.0002292	Not curated
																PPP2R3B	44.2642	0.000224316	Not curated
																LRRC32	44.2572	0.000221435	Not curated
																IL4R	44.1923	0.000219346	Not curated
																IFFO2	43.9284	0.000223065	Not curated
																MLLT11	43.1457	0.000233699	Not curated
																KCTD21	41.939	0.000218914	Not curated
																DNAJC6	41.9297	0.00021815	Not curated
																OARD1	41.6684	0.000237982	Not curated
																RAB30	41.4147	0.000212857	Not curated
																DENND1B	41.4075	0.000233754	Not curated
																CTGF	41.0606	0.000221337	Not curated
																AFAP1	40.623	0.000247097	Not curated
																FUCA1	40.1877	0.000224517	Not curated
																TTC39C	40.0478	0.000223814	Not curated
																IFRD1	39.8604	0.000241313	Not curated
																ICAM4	39.4579	0.000217912	Not curated
																PVRL4	39.4178	0.000222222	Not curated
																SLC16A6	39.2399	0.000211999	Not curated
																IL32	39.1834	0.000225785	Not curated
																CD55	38.8949	0.000225175	Not curated
																CENPF	38.3678	0.000227169	Curated
																TROAP	38.2277	0.000229621	Not curated
																SESTD1	37.8957	0.000208681	Not curated
																DBF4B	37.5323	0.000226449	Not curated
																CHCHD6	37.5235	0.000255558	Not curated
																RASEF	37.375	0.000219058	Not curated
																PCYT2	37.3543	0.000223115	Not curated
																CCL22	37.3394	0.000195695	Not curated
																NAA16	37.1384	0.000239464	Not curated
																PAG1	36.3699	0.000216169	Not curated
																SMOX	36.2326	0.000226449	Not curated
																CASP8AP2	36.2304	0.00021164	Not curated
																TMEM53	36.0039	0.000225479	Not curated
																LRRC48	35.9934	0.0001998	Not curated
																ENC1	35.9421	0.00023084	Not curated
																COL12A1	35.6228	0.000203004	Not curated
																RBM43	35.1824	0.000191828	Not curated
																SEC14L2	34.8593	0.000215471	Not curated
																ADPRHL2	34.6492	0.00021164	Not curated
																CEBPD	34.5365	0.000233645	Not curated
																ARHGAP42	34.0859	0.000193874	Not curated
																LGALSL	33.9654	0.000187652	Not curated
																SLFN5	33.6359	0.000193761	Not curated
																NT5DC3	33.5596	0.000228676	Not curated
																FAM102A	33.4652	0.00021777	Not curated
																KNTC1	33.4176	0.000233918	Not curated
																PGAM4	33.2588	0.000214454	Not curated
																ENOSF1	33.092	0.000220556	Not curated
																PDGFA	33.0379	0.000218055	Curated
																AP3B2	33.013	0.000235571	Not curated
																KRT80	32.8911	0.000228206	Not curated
																LYST	32.8595	0.000208725	Not curated
																BST2	32.8262	0.000227169	Not curated
																PSD3	32.6648	0.000216873	Not curated
																ERAP2	32.613	0.000250878	Not curated
																KDM3A	32.2437	0.000212811	Not curated
																TFPI2	31.7393	0.000220167	Curated
																C9orf43	30.6664	0.000223714	Not curated
																PIF1	30.5092	0.000213995	Not curated
																BCL10	30.4844	0.000232883	Not curated
																FBXO9	30.4134	0.000220799	Not curated
																CYR61	30.3768	0.000222519	Not curated
																MYO10	29.7559	0.000227428	Not curated
																IL20RA	29.5919	0.00021182	Not curated
																GABPB2	29.4499	0.000218198	Not curated
																VAT1	29.2457	0.000223414	Not curated
																FNIP1	29.1601	0.000232126	Not curated
																SCNN1B	29.1116	0.000180701	Not curated
																AMPH	29.0735	0.00020429	Not curated
																NPC2	28.8946	0.000217391	Not curated
																TP53I3	28.8558	0.000206441	Not curated
																NEK8	28.4675	0.000236016	Not curated
																CHMP1B	28.4196	0.000210881	Not curated
																ITPKB	28.2853	0.000223414	Not curated
																RRAS	28.0602	0.000222668	Not curated
																F8	27.7758	0.000192976	Not curated
																PFKFB2	27.7253	0.000233372	Not curated
																ELP6	27.2076	0.000199481	Not curated
																SIK3	26.8228	0.000214684	Not curated
																AGA	26.7872	0.000206484	Not curated
																RHNO1	26.6862	0.00022805	Not curated
																KLHL7	26.5359	0.000216873	Not curated
																SMARCAL1	26.4992	0.000210084	Not curated
																ACKR3	25.5881	0.000231696	Not curated
																EFR3B	25.5505	0.0002096	Not curated
																FRMD8	25.5002	0.000232612	Not curated
																SRGAP3	25.3539	0.000216732	Not curated
																STON2	24.8087	0.000228728	Not curated
																FGD6	24.7965	0.000197785	Not curated
																THYN1	24.7903	0.000202511	Not curated
																RAB24	24.7281	0.000235018	Not curated
																SPDYC	24.566	0.000211909	Not curated
																ZBTB43	24.3351	0.000204123	Not curated
																BBS12	24.1358	0.000206016	Not curated
																ZSWIM4	23.9229	0.000228938	Not curated
																ZNF776	23.7625	0.000182983	Not curated
																PNPLA4	23.7512	0.000181061	Not curated
																ARHGAP11A	23.6881	0.000227376	Not curated
																TUBD1	23.6511	0.000217486	Not curated
																ADCY1	23.4124	0.000215796	Not curated
																FAM111B	23.2516	0.000240732	Not curated
																SESN2	23.1585	0.000255428	Not curated
																EPN3	23.0435	0.000206271	Not curated
																MTHFR	22.8903	0.000199402	Curated
																SMYD5	22.2161	0.000236798	Not curated
																ATP6V0A4	21.8897	0.000203169	Not curated
																ZCCHC12	21.8823	0.000225378	Not curated
																VLDLR	21.5343	0.000203542	Not curated
																SLC16A14	21.2812	0.000219974	Not curated
																RFESD	20.9813	0.000189143	Not curated
																EXO1	20.893	0.000229463	Curated
																SNORA6	20.6742	0.000224921	Not curated
																DSCC1	20.5873	0.00020004	Not curated
																ARHGEF28	20.5558	0.00022482	Not curated
																RNF103	20.4667	0.000208247	Not curated
																OSGIN1	20.4261	0.000197707	Not curated
																SESN1	20.3811	0.000252525	Not curated
																SNRK	20.241	0.000240558	Not curated
																PHACTR2	20.2114	0.000195542	Not curated
																NPL	20.1147	0.000221337	Not curated
																KAZALD1	19.5814	0.000224215	Not curated
																MAK	19.5809	0.000227376	Not curated
																C4orf33	19.5787	0.000208507	Not curated
																GFRA1	19.5128	0.000213904	Not curated
																ROPN1L	19.4111	0.000219732	Not curated
																DLL1	19.3787	0.000197511	Curated
																SPIRE1	19.107	0.000249439	Not curated
																SCNN1G	19.0824	0.000178412	Not curated
																NOG	19.0773	0.000198491	Not curated
																PLBD2	18.9782	0.000241138	Not curated
																SYNPO2	18.7532	0.000236295	Not curated
																MCAM	18.3017	0.000216732	Not curated
																MAPK8IP1	18.2143	0.000239234	Not curated
																RIN2	18.113	0.00023359	Not curated
																KHK	17.968	0.000195313	Not curated
																PARP16	17.8361	0.000200763	Not curated
																PDLIM3	17.6315	0.000214915	Not curated
																CYTH3	17.4774	0.000199681	Not curated
																DEPDC1	17.472	0.000210837	Not curated
																AP1S2	17.3794	0.000233754	Not curated
																AGMAT	17.2928	0.000206313	Not curated
																SYTL5	16.9345	0.000204082	Not curated
																SLC16A9	16.8608	0.000226963	Not curated
																GSTT1	16.8597	0.000220216	Not curated
																DIAPH2	16.845	0.000192567	Not curated
																TCF19	16.7262	0.000221828	Not curated
																CBR3	16.689	0.000241371	Not curated
																TNFRSF9	16.4639	0.000206825	Not curated
																ZRANB3	16.1425	0.00019216	Not curated
																PGBD5	15.9291	0.000187617	Not curated
																LFNG	15.8282	0.000241196	Not curated
																CCDC15	15.7682	0.000220361	Not curated
																NSMF	15.1441	0.000197433	Not curated
																METTL6	15.0856	0.000212089	Curated
																IDI1	14.9576	0.000240096	Not curated
																ZNF114	14.9273	0.00021978	Not curated
																CPEB2	14.9198	0.000211909	Not curated
																DAPK2	14.9008	0.000223264	Not curated
																PTGR1	14.7693	0.000227998	Not curated
																FAM107B	14.7249	0.000215936	Not curated
																FAM89B	14.6738	0.000202799	Not curated
																KLHL28	14.4764	0.000166973	Not curated
																TCHH	14.0971	0.000166639	Not curated
																IER5	14.0824	0.000229095	Not curated
																RRAGD	13.9059	0.000217061	Not curated
																DNAJC22	13.7431	0.000178891	Not curated
																AP1S3	13.4219	0.000200965	Not curated
																KIF3C	13.2889	0.000191791	Not curated
																CDC123	13.2219	0.000228258	Not curated
																GLA	13.2036	0.00021777	Not curated
																CNKSR3	13.1122	0.000195963	Not curated
																HERC6	13.0963	0.000202224	Not curated
																SOX9	13.0247	0.000190585	Not curated
																SLC45A4	12.9391	0.000219491	Not curated
																TMEM150A	12.696	0.000194515	Not curated
																CADPS2	12.6486	0.000201045	Not curated
																ALKBH8	12.403	0.000229148	Curated
																ANXA3	12.402	0.000217061	Not curated
																INPP4A	12.3217	0.000217439	Not curated
																SLC25A32	12.2915	0.000186811	Not curated
																IL18	12.0935	0.000208812	Not curated
																PSTPIP2	11.8901	0.000226142	Not curated
																LYPD6B	11.814	0.000186567	Not curated
																C9orf16	11.7216	0.000190078	Not curated
																PTCD2	11.4995	0.000231374	Not curated
																RSAD2	10.8339	0.000196271	Not curated
																TBX3	10.5275	0.000233263	Curated
																TM7SF2	10.5193	0.00021427	Not curated
																E2F8	10.3567	0.000224467	Not curated
																DAPP1	10.1785	0.000202061	Not curated
																LOC81691	10.135	0.000198965	Not curated
																BTBD11	10.0799	0.000209996	Not curated
																PIK3C2B	10.0583	0.000246792	Not curated
																LINC00152	10.0084	0.00018352	Not curated
																NR2C2AP	9.90159	0.000193237	Not curated
																ARHGAP11B	9.84185	0.000206186	Not curated
																LRRC6	9.69118	0.000193573	Not curated
																SRXN1	9.68878	0.000208594	Not curated
																CTSK	9.60536	0.000211372	Not curated
																SLC19A1	9.46895	0.000245821	Not curated
																TXK	9.44581	0.000225581	Not curated
																CCDC69	9.23463	0.000196928	Not curated
																GEN1	9.23143	0.000231911	Not curated
																TRIM59	9.16759	0.000217533	Not curated
																SAMD9	9.10085	0.000197511	Not curated
																FAM53B	8.85041	0.000221877	Not curated
																GALM	8.84305	0.000213995	Not curated
																SEMA7A	8.78514	0.000209074	Not curated
																NKX3-1	8.75418	0.000165289	Not curated
																IGSF5	8.65402	0.000199084	Not curated
																WSB1	8.64444	0.000187371	Not curated
																RCAN3	8.58081	0.000201248	Not curated
																GNG10	8.4926	0.000198098	Not curated
																LIFR	8.46835	0.000224972	Not curated
																PLA2G15	8.2881	0.000213584	Not curated
																FGD1	8.09251	0.000212675	Not curated
																TMEM136	7.38238	0.000192976	Not curated
																CLIP2	7.16227	0.000187829	Not curated
																GPRC5A	7.13383	0.000232072	Not curated
																SAMD4A	7.12294	0.000231428	Not curated
																ZC3H12C	7.10164	0.000219154	Not curated
																C6orf132	6.88759	0.000219587	Not curated
																SPAG1	6.76022	0.00020734	Not curated
																PPFIA3	6.74057	0.000214408	Not curated
																ULK2	6.71284	0.000224972	Not curated
																CDCA7	6.64173	0.000221976	Not curated
																LAMC2	6.42398	0.000217723	Not curated
																CABLES1	6.37389	0.000237812	Not curated
																UNC5B	6.29609	0.00021796	Not curated
																LYSMD2	6.27024	0.000195313	Not curated
																CXXC5	6.2254	0.000231054	Not curated
																OGFOD1	6.17462	0.000206996	Not curated
																GNPTG	6.14651	0.000191131	Not curated
																IFITM2	6.0318	0.000219298	Not curated
																ADAT2	6.00581	0.000243605	Not curated
																IRAK1BP1	5.9581	0.000182749	Not curated
																CCDC74A	5.82701	0.00022041	Not curated
																CTSO	5.79391	0.000188679	Not curated
																IRF9	5.76726	0.000217865	Not curated
																INPP4B	5.68166	0.000197863	Curated
																CHST15	5.4422	0.000195848	Not curated
																CA11	5.20192	0.000228206	Not curated
																ACP6	5.02262	0.000188929	Not curated
																FAM110B	4.50574	0.000218055	Not curated
																TMEM256	4.34647	0.000204082	Not curated
																STAC3	4.32968	0.000174581	Not curated
																FAM129A	4.28033	0.000205931	Not curated
																USP31	4.22304	0.000228206	Not curated
																CCDC83	4.20235	0.000182916	Not curated
																ALG2	4.2013	0.000231214	Not curated
																WDR47	4.20001	0.000185874	Not curated
																RNF19A	4.13942	0.000180538	Not curated
																NBEAL2	4.0823	0.000219635	Not curated
																STAT4	3.90955	0.000203666	Not curated
																ALS2CL	3.86467	0.00018315	Not curated
																CEP85L	3.74663	0.000214133	Not curated
																TNFRSF21	3.53996	0.000205381	Not curated
																ZNF235	3.50658	0.000175593	Not curated
																XRRA1	3.48226	0.000239406	Not curated
																SLC50A1	3.47219	0.000198216	Not curated
																FBXO27	3.44449	0.000192123	Not curated
																STOML1	3.06224	0.000226963	Not curated
																HSH2D	2.97886	0.000225428	Not curated
																NEK3	2.90438	0.000207039	Not curated
																SH3BP1	2.86664	0.000203791	Not curated
																METTL10	2.80319	0.000193199	Not curated
																CDKL5	2.77023	0.000194856	Not curated
																ZGRF1	2.57673	0.000226501	Not curated
																C17orf75	2.50431	0.000206654	Not curated
																UBA7	2.4922	0.000187864	Not curated
																ETNK2	2.49148	0.000204165	Not curated
																NCF2	2.46507	0.000203335	Not curated
																AUNIP	2.44591	0.000210084	Not curated
																PALMD	2.24102	0.000231267	Not curated
																KCTD11	2.20001	0.000196541	Not curated
																TTC39A	2.19742	0.000195886	Not curated
																FAM171B	2.19463	0.000207082	Not curated
																ZNF618	2.16656	0.000231803	Not curated
																EIF5AL1	1.93094	0.000207254	Not curated
																CC2D2A	1.91715	0.000195389	Not curated
																INPP5J	1.90644	0.000193125	Not curated
																FAM188A	1.73882	0.000201532	Not curated
																RARRES3	1.53383	0.000184536	Not curated
																CNST	1.50093	0.000219394	Not curated
																SLC25A21	1.01286	0.000231642	Not curated
																IL1RAP	0.766616	0.000206612	Not curated
																DDAH1	0.67645	0.000211193	Not curated

## Sheet: Supplementary Table 3
	Supplementary Table 3: Pathway enrichment analysis results based on KEGG, GO, and DisGeNet showing the enriched terms in the nodes of subnetworks of each plant polyphenol.
	Apigenin 10µM						Genistein 3µM						Genistein 10µM						Resveratrol 150mM						Resveratrol 250mM
	Term	Overlap	Adjusted.P.value	Genes	DBase		Term	Overlap	Adjusted.P.value	Genes	DBase		Term	Overlap	Adjusted.P.value	Genes	DBase		Term	Overlap	Adjusted.P.value	Genes	DBase		Term	Overlap	Adjusted.P.value	Genes	DBase
	Human papillomavirus infection	32/331	0.000129878	PTGER4;NOTCH3;PIK3R3;FOXO1;THBS3;SLC9A3R1;CCND3;TERT;CREB3L4;CREB3L2;ATP6V0A4;ITGB7;HES1;BAK1;HRAS;MAPK3;HES6;ATP6V1G2;FZD4;STAT2;AXIN1;PPP2R5B;AXIN2;TUBG1;RBL2;COL2A1;CDK6;CCNE1;MDM2;COL9A2;ATP6V0D2;IRF9	KEGG_2021_Human		Cell cycle	9/124	2.17954e-08	CDC20;CCNA2;CCNB2;CCNB1;CDC45;PTTG1;CHEK1;CDC6;CDC25C	KEGG_2021_Human		Cell cycle	23/124	2.97527e-14	RB1;BUB1B;CDC7;TTK;CDC6;CDC25C;CDC20;CCNA2;CCNB2;CCNB1;CDC45;PTTG1;CCNE2;ORC1;ESPL1;CCNE1;CHEK1;CDK2;CDK1;SFN;SKP2;BUB1;MAD2L1	KEGG_2021_Human		Cell cycle	41/124	5.65244e-14	CDKN1A;CDKN1B;PRKDC;BUB1B;TTK;CDC14A;CDC20;CCNB2;CCNB1;CDC23;CDC45;PTTG1;ORC1;CHEK2;CDC27;CHEK1;SFN;SKP2;BUB1;CDKN2D;CDKN2C;ANAPC7;TGFB3;CDC7;CDC6;CDC25C;CDC25A;CDC25B;GADD45G;CCNA2;WEE1;CCNE2;ESPL1;CDK4;CDK2;CDK1;MDM2;ANAPC4;ANAPC1;ATR;MAD2L1	KEGG_2021_Human		Cell cycle	29/124	1.94714e-13	CDKN1A;PRKDC;BUB1B;TTK;CCNB2;CCNB1;CDC23;CDC45;ORC1;CHEK1;SKP2;BUB1;CDKN2D;CDKN2C;TGFB3;CDC7;CDC6;CDC25C;CDC25A;GADD45G;CCNA2;WEE1;CCNE2;ESPL1;CDK2;CDK1;ANAPC4;ANAPC5;MAD2L1	KEGG_2021_Human
	Pathways in cancer	42/531	0.000188116	RET;PTGER4;NOTCH3;FLT4;PIK3R3;GSTT1;CALML4;BRCA2;FOXO1;CASP9;CCND3;RPS6KA5;TERT;GNG4;ERBB2;PMAIP1;CTNNA3;HES1;BAK1;JAK2;SKP2;HRAS;CAMK2G;MAPK3;TXNRD3;FZD4;STAT2;AXIN1;BRAF;AXIN2;MMP9;PGF;EPOR;NFKBIA;CDK6;CCNE1;BCL2;MDM2;GNB4;CYCS;PLCB1;BCL2L1	KEGG_2021_Human		Oocyte meiosis	6/129	0.000194854	CDC20;CCNB2;CCNB1;PTTG1;ITPR1;CDC25C	KEGG_2021_Human		p53 signaling pathway	12/73	1.36976e-06	CCNB2;CCNB1;CASP8;RRM2;CCNE2;CCNE1;SERPINE1;CHEK1;CDK2;CDK1;PMAIP1;SFN	KEGG_2021_Human		p53 signaling pathway	27/73	1.84142e-10	CDKN1A;SERPINE1;PPM1D;BBC3;CCNB2;CCNB1;CHEK2;SESN1;CHEK1;SESN2;PMAIP1;SFN;GTSE1;RRM2;GADD45G;TP53I3;CCNE2;RRM2B;CDK4;CCNG1;CDK2;CDK1;MDM2;BAX;FAS;ATR;BCL2L1	KEGG_2021_Human		Fanconi anemia pathway	15/54	7.23826e-08	FANCI;FANCM;RMI1;FANCL;FANCA;FANCC;BRCA1;FANCB;BRCA2;MLH1;FANCG;BRIP1;UBE2T;USP1;TELO2	KEGG_2021_Human
	PI3K-Akt signaling pathway	32/354	0.000188116	FLT4;PIK3R3;BRCA1;AREG;THBS3;CASP9;GHR;CCND3;ERBB3;CREB3L4;ERBB4;GNG4;CREB3L2;ERBB2;ITGB7;JAK2;HRAS;MAPK3;PPP2R5B;PGF;EPOR;RBL2;COL2A1;CDK6;CCNE1;BCL2;GNB4;MDM2;SGK3;COL9A2;SGK1;BCL2L1	KEGG_2021_Human		Gap junction	5/88	0.000340914	TUBB6;TUBB2A;TUBB;ITPR1;TUBB4B	KEGG_2021_Human		Oocyte meiosis	15/129	1.79796e-06	CDC25C;CDC20;RPS6KA3;CCNB2;CCNB1;SLK;PTTG1;CCNE2;ESPL1;CCNE1;CDK2;CDK1;FBXO5;BUB1;MAD2L1	KEGG_2021_Human		FoxO signaling pathway	33/131	5.95216e-08	CDKN1A;CDKN1B;IRS1;PRKAG1;IRS2;PIK3R1;FOXO3;FOXO1;GABARAP;EGFR;IGF1R;CCNB2;CCNB1;MAPK8;BCL2L11;TNFSF10;SKP2;PCK2;MAPK3;PLK4;CDKN2D;GABARAPL2;PLK3;TGFB3;PLK2;STAT3;FBXO32;SOD2;GADD45G;MAPK13;BCL6;CDK2;MDM2	KEGG_2021_Human		p53 signaling pathway	16/73	5.67414e-07	CDKN1A;RRM2;SERPINE1;PPM1D;BBC3;GADD45G;CCNB2;CCNB1;TP53I3;CCNE2;CHEK1;SESN2;CDK2;CDK1;PMAIP1;GTSE1	KEGG_2021_Human
	Prostate cancer	14/97	0.000621472	PIK3R3;BRAF;MMP9;FOXO1;NFKBIA;CASP9;CREB3L4;CCNE1;CREB3L2;ERBB2;BCL2;MDM2;HRAS;MAPK3	KEGG_2021_Human		Human T-cell leukemia virus 1 infection	6/219	0.00196602	CDC20;CCNA2;CCNB2;FDPS;PTTG1;CHEK1	KEGG_2021_Human		Homologous recombination	8/41	4.7426e-05	POLD3;BRIP1;XRCC3;RBBP8;BRCA1;TOPBP1;BRCA2;RAD54B	KEGG_2021_Human		Oocyte meiosis	31/129	5.00717e-07	ITPR1;CALML4;ADCY1;IGF1R;CDC20;CCNB2;PPP2CB;CCNB1;CDC23;SLK;PTTG1;RPS6KA2;CDC27;FBXO5;BUB1;MAPK3;ANAPC7;SPDYC;PPP2R5B;PPP2R5D;CDC25C;MAPK13;CCNE2;ESPL1;CDK2;CDK1;ANAPC4;CALM3;CPEB2;ANAPC1;MAD2L1	KEGG_2021_Human		Homologous recombination	11/41	1.1016e-05	POLD3;RAD51B;BRIP1;XRCC2;RBBP8;RAD54L;BRCA1;BRCC3;TOPBP1;BRCA2;RAD54B	KEGG_2021_Human
	p53 signaling pathway	12/73	0.000621472	CASP9;CCND3;CDK6;CCNE1;CHEK2;CHEK1;BCL2;MDM2;PMAIP1;CYCS;BCL2L1;TP73	KEGG_2021_Human		Phagosome	5/152	0.00266507	TUBB6;TUBB2A;TUBB;ATP6V0A4;TUBB4B	KEGG_2021_Human		Human T-cell leukemia virus 1 infection	17/219	4.7426e-05	RB1;EGR1;NRP1;FDPS;BUB1B;CDC20;CCNA2;CCNB2;PTTG1;CCNE2;ESPL1;CCNE1;CHEK1;CDK2;VDAC1;KRAS;MAD2L1	KEGG_2021_Human		MAPK signaling pathway	51/294	1.43911e-06	FLT1;HSPB1;IL1RAP;TNF;DUSP16;IGF1R;DUSP10;RPS6KA2;MAP3K8;MAP3K6;MAP3K4;DUSP4;PLA2G4F;DUSP3;DUSP1;PLA2G4C;PRKCA;DUSP6;MAPK8IP1;CDC25B;IL1B;RAPGEF2;EPHA2;PDGFA;EGFR;RELA;RELB;PAK1;MAPK8;RRAS;ERBB4;MKNK1;ERBB2;FLNA;MAP2K5;MAP4K4;MAP2K6;MAPK3;NGFR;HSPA8;TGFB3;HSPA2;GADD45G;VEGFA;NFKB2;MAPK13;EFNA1;NR4A1;PPP5C;FAS;FGFR2	KEGG_2021_Human		Oocyte meiosis	19/129	1.21549e-05	SPDYC;ITPR1;PPP2R5B;ADCY1;CDC25C;MAPK13;CCNB2;PPP3CA;CCNB1;CDC23;CCNE2;ESPL1;CDK2;CDK1;ANAPC4;ANAPC5;FBXO5;BUB1;MAD2L1	KEGG_2021_Human
	FoxO signaling pathway	16/131	0.000972563	GABARAPL2;GABARAPL1;PLK2;PIK3R3;BRAF;FOXO4;FBXO32;FOXO1;RBL2;BCL6;MDM2;SGK3;SKP2;SGK1;HRAS;MAPK3	KEGG_2021_Human		Cellular senescence	5/156	0.00266507	CCNA2;CCNB2;CCNB1;CHEK1;ITPR1	KEGG_2021_Human		Cellular senescence	14/156	6.56669e-05	RB1;SERPINE1;ZFP36L2;CCNA2;CCNB2;CCNB1;CCNE2;CCNE1;CHEK1;CDK2;CAPN2;CDK1;VDAC1;KRAS	KEGG_2021_Human		Fanconi anemia pathway	18/54	2.29842e-06	FANCI;RMI2;FANCM;RMI1;FANCA;FANCC;BRCA1;FANCB;BRCA2;MLH1;PALB2;FANCG;BRIP1;RAD51C;UBE2T;USP1;TELO2;ATR	KEGG_2021_Human		FoxO signaling pathway	19/131	1.2959e-05	PLK4;CDKN2D;PLK3;CDKN1A;IRS1;TGFB3;PLK2;STAT3;IRS2;PIK3R1;SIRT1;FOXO1;GADD45G;MAPK13;CCNB2;CCNB1;CDK2;TNFSF10;SKP2	KEGG_2021_Human
	Neurotrophin signaling pathway	15/119	0.00103066	MAGED1;PRKCD;MATK;GAB1;PIK3R3;FRS2;BRAF;CALML4;NFKBIA;RPS6KA5;BCL2;HRAS;CAMK2G;TP73;MAPK3	KEGG_2021_Human		Prion disease	6/273	0.00374642	TUBB6;TUBB2A;TUBB;PRKCD;ITPR1;TUBB4B	KEGG_2021_Human		Progesterone-mediated oocyte maturation	11/100	0.000103341	CCNA2;RPS6KA3;CCNB2;CCNB1;CDK2;CDK1;KRAS;CDC25C;BUB1;GNAI2;MAD2L1	KEGG_2021_Human		Epstein-Barr virus infection	39/202	2.47134e-06	CDKN1A;CDKN1B;PSMD14;TNFAIP3;PIK3R1;TNF;RELA;RELB;MAPK8;BCL2L11;BLNK;SKP2;JAK1;MAP2K6;LYN;ENTPD1;SYK;STAT1;DDX58;STAT3;GADD45G;NFKB2;MAPK13;CCNA2;PSMC3;CCNE2;IRF3;OAS1;CDK4;TRAF3;CDK2;TRAF5;MDM2;FAS;BAX;NFKBIE;CD44;IRF9;IFNAR1	KEGG_2021_Human		Progesterone-mediated oocyte maturation	16/100	2.48032e-05	SPDYC;PIK3R1;ADCY1;CDC25C;CDC25A;MAPK13;CCNA2;CCNB2;CCNB1;CDC23;CDK2;CDK1;ANAPC4;ANAPC5;BUB1;MAD2L1	KEGG_2021_Human
	Endometrial cancer	10/58	0.00136809	CASP9;ERBB2;AXIN1;PIK3R3;CTNNA3;BRAF;AXIN2;BAK1;HRAS;MAPK3	KEGG_2021_Human		Progesterone-mediated oocyte maturation	4/100	0.0042274	CCNA2;CCNB2;CCNB1;CDC25C	KEGG_2021_Human		Fanconi anemia pathway	8/54	0.000223872	FANCI;BRIP1;RMI1;REV1;USP1;BRCA1;BRCA2;MLH1	KEGG_2021_Human		Progesterone-mediated oocyte maturation	24/100	1.27176e-05	ANAPC7;SPDYC;PIK3R1;ADCY1;CDC25C;CDC25A;IGF1R;CDC25B;MAPK13;CCNA2;CCNB2;CCNB1;MAPK8;CDC23;RPS6KA2;CDC27;CDK2;CDK1;ANAPC4;CPEB2;BUB1;ANAPC1;MAPK3;MAD2L1	KEGG_2021_Human		Human T-cell leukemia virus 1 infection	24/219	5.63514e-05	EGR1;CDKN1A;CDKN2C;MAP3K1;TGFB3;BUB1B;PIK3R1;ADCY1;RELB;NFKB2;CCNA2;PPP3CA;CCNB2;CDC23;XPO1;CCNE2;ESPL1;CREB3L4;CHEK1;CDK2;ANAPC4;ANAPC5;JAK1;MAD2L1	KEGG_2021_Human
	Colorectal cancer	12/86	0.00187191	CASP9;AXIN1;BCL2;PIK3R3;PMAIP1;CYCS;BRAF;AXIN2;BAK1;AREG;HRAS;MAPK3	KEGG_2021_Human		Human immunodeficiency virus 1 infection	5/212	0.00732182	CCNB2;CCNB1;CHEK1;ITPR1;CDC25C	KEGG_2021_Human		Viral carcinogenesis	14/203	0.000907749	RB1;ACTN1;CDC20;CCNA2;CASP8;CCNE2;CCNE1;CHEK1;CDK2;CDK1;PMAIP1;KRAS;SKP2;IL6ST	KEGG_2021_Human		Measles	29/139	1.75697e-05	CDKN1B;TNFAIP3;CBLB;PIK3R1;RELA;BBC3;IFIH1;MAPK8;JAK1;HSPA8;DDX58;STAT1;MX2;MX1;STAT3;HSPA2;CCNE2;IRF3;OAS1;CDK4;TRAF3;IL1B;CDK2;BAX;FAS;CD46;IRF9;IFNAR1;BCL2L1	KEGG_2021_Human		Cellular senescence	19/156	0.000127876	CDKN1A;TGFB3;SERPINE1;ITPR1;PIK3R1;SIRT1;CDC25A;FOXO1;GADD45G;MAPK13;CCNA2;CCNB2;PPP3CA;CCNB1;CCNE2;CHEK1;CDK2;CDK1;SQSTM1	KEGG_2021_Human
	Estrogen signaling pathway	15/137	0.00342661	HSPA8;PRKCD;KRT13;PIK3R3;CALML4;MMP9;CREB3L4;CREB3L2;BCL2;FKBP4;PLCB1;HRAS;FKBP5;KCNJ3;MAPK3	KEGG_2021_Human		FoxO signaling pathway	4/131	0.00939605	CCNB2;CCNB1;BCL2L11;RAG1	KEGG_2021_Human		Pathways in cancer	24/531	0.00185487	RB1;IL4R;TXNRD1;BRCA2;MLH1;HIF1A;GNAI2;HSP90B1;CKS1B;CCNA2;BCL2L11;CASP8;CCNE2;CCNE1;CDK2;CKS2;PIM1;PMAIP1;KRAS;FADD;SKP2;JAK2;IL6ST;IL6R	KEGG_2021_Human		Autophagy	28/137	3.81718e-05	IRS1;ITPR1;IRS2;PIK3R1;MTMR4;GABARAP;IGF1R;PPP2CB;MAPK8;DEPTOR;RRAS;CTSL;RB1CC1;TP53INP2;RAB8A;MAPK3;GABARAPL2;UVRAG;DAPK2;RAB39B;RRAGC;RRAGB;RRAGD;ATG2A;ULK2;ATG4A;SQSTM1;BCL2L1	KEGG_2021_Human		Pyrimidine metabolism	10/56	0.000820124	DTYMK;DUT;RRM1;RRM2;CTPS2;TK1;UPP1;UMPS;TYMS;DCTPP1	KEGG_2021_Human
	Viral carcinogenesis	19/203	0.00342661	LYN;PIK3R3;HDAC7;NFKBIA;RBL2;CCND3;CDK6;CREB3L4;CCNE1;CHEK1;CREB3L2;MDM2;PMAIP1;BAK1;SKP2;ATP6V0D2;HRAS;IRF9;MAPK3	KEGG_2021_Human		Estrogen signaling pathway	4/137	0.0100955	PRKCD;ITPR1;ESR1;FKBP5	KEGG_2021_Human		Salmonella infection	15/249	0.00185487	NCKAP1;ANXA2;CSE1L;DYNLT3;AHNAK2;TUBB4B;ACTR3B;HSP90B1;TUBB6;TUBA1A;TUBB2A;CASP8;TUBB3;PODXL;FADD	KEGG_2021_Human		Human T-cell leukemia virus 1 infection	38/219	3.84424e-05	NRP1;CDKN1A;BUB1B;PIK3R1;ADCY1;TNF;RELA;RELB;CDC20;CCNB2;MAPK8;CDC23;XPO1;PTTG1;CREB3L4;CHEK2;CDC27;CHEK1;CREB3L2;JAK1;MAPK3;EGR1;CDKN2C;ANAPC7;TGFB3;NFKB2;CCNA2;CCNE2;ESPL1;CDK4;CDK2;ANAPC4;BAX;TCF3;ANAPC1;ATR;MAD2L1;BCL2L1	KEGG_2021_Human		Apoptosis	15/142	0.00532333	NGFR;TRADD;ITPR1;PIK3R1;TUBA4A;LMNB2;GADD45G;BBC3;LMNB1;AIFM1;CASP6;CTSL;TNFSF10;PMAIP1;CASP2	KEGG_2021_Human
	Measles	15/139	0.00342661	HSPA8;STAT2;PIK3R3;CBLB;NFKBIA;CASP9;CCND3;CDK6;CCNE1;BCL2;CYCS;BAK1;IRF9;BCL2L1;TP73	KEGG_2021_Human		Alzheimer disease	6/369	0.0104402	APP;TUBB6;TUBB2A;TUBB;ITPR1;TUBB4B	KEGG_2021_Human		Butanoate metabolism	5/28	0.00329285	BDH2;HMGCS1;EHHADH;ABAT;ACAT2	KEGG_2021_Human		Apoptosis	28/142	6.69508e-05	ITPR1;PIK3R1;TNF;LMNB2;RELA;BBC3;LMNB1;CASP7;CTSO;MAPK8;BCL2L11;TUBA1A;AIFM1;CTSL;CTSK;CAPN2;TNFSF10;PMAIP1;SPTAN1;MCL1;MAPK3;NGFR;TUBA4A;GADD45G;BAX;FAS;BIRC2;BCL2L1	KEGG_2021_Human		Synthesis and degradation of ketone bodies	4/10	0.00689749	BDH1;HMGCS1;OXCT1;ACAT2	KEGG_2021_Human
	Cell cycle	14/124	0.00342661	ANAPC7;CDC7;CDC6;CDC25A;RBL2;CCND3;CDK6;CDC45;ORC1;CCNE1;CHEK2;CHEK1;MDM2;SKP2	KEGG_2021_Human		Parkinson disease	5/249	0.0104402	TUBB6;TUBB2A;TUBB;ITPR1;TUBB4B	KEGG_2021_Human		FoxO signaling pathway	10/131	0.00366291	PLK4;CCNB2;CCNB1;BCL2L11;HOMER1;IRS1;CDK2;KRAS;SKP2;SGK1	KEGG_2021_Human		Shigellosis	40/246	9.30885e-05	UBE2D4;ITPR1;UBE2D1;BCL10;PIK3R1;FOXO3;TNF;GABARAP;MYL12A;EGFR;RELA;FOXO1;HK1;CYTH3;CYTH2;MAPK8;CAPN2;WASF1;CYTH1;MAPK3;CAST;GABARAPL2;FNBP1;RIPK2;IL18;MAPK13;RRAGC;IRF3;TNIP1;RRAGB;IL1B;RRAGD;TRAF5;MDM2;TAB3;BAX;PLCD3;SQSTM1;CD44;BCL2L1	KEGG_2021_Human		Longevity regulating pathway	12/102	0.00701225	IRS1;CREB3L4;SESN2;IRS2;PIK3R1;HSPA2;ADCY1;SIRT1;FOXO1;HSPA1B;ATG5;APPL1	KEGG_2021_Human
	Apoptosis	15/142	0.00396539	PIK3R3;PTPN13;TUBA4A;LMNB2;NFKBIA;CASP9;TUBA3C;CTSK;BCL2;PMAIP1;CYCS;BAK1;HRAS;BCL2L1;MAPK3	KEGG_2021_Human		p53 signaling pathway	3/73	0.0136844	CCNB2;CCNB1;CHEK1	KEGG_2021_Human		Pentose phosphate pathway	5/30	0.00396788	RPIA;PRPS1;G6PD;ALDOC;DERA	KEGG_2021_Human		Cellular senescence	29/156	0.000130605	CDKN1A;SERPINE1;ITPR1;CALML4;PIK3R1;FOXO3;FOXO1;RELA;CCNB2;CCNB1;RRAS;CHEK2;CHEK1;CAPN2;MAP2K6;MAPK3;TGFB3;CDC25A;GADD45G;MAPK13;CCNA2;CCNE2;CDK4;CDK2;CDK1;MDM2;CALM3;SQSTM1;ATR	KEGG_2021_Human		AMPK signaling pathway	13/120	0.0084511	PFKFB2;CPT1A;IRS1;CAB39L;PPP2R5B;IRS2;PIK3R1;ELAVL1;SIRT1;FOXO1;CCNA2;CREB3L4;RAB8A	KEGG_2021_Human
	Kaposi sarcoma-associated herpesvirus infection	18/193	0.00396896	LYN;GABARAPL2;GABARAPL1;STAT2;PIK3R3;CALML4;NFKBIA;CASP9;HCK;CDK6;GNG4;GNB4;CYCS;BAK1;JAK2;HRAS;IRF9;MAPK3	KEGG_2021_Human		Huntington disease	5/306	0.0222888	TUBB6;TUBB2A;TUBB;ITPR1;TUBB4B	KEGG_2021_Human		Gap junction	8/88	0.00423058	TUBB6;TUBA1A;TUBB2A;TUBB3;CDK1;KRAS;TUBB4B;GNAI2	KEGG_2021_Human		Osteoclast differentiation	25/127	0.000178588	NCF2;ITGB3;FHL2;PIK3R1;TNF;RELA;RELB;MAPK8;CTSK;BLNK;FYN;MAP2K6;JAK1;MAPK3;SYK;STAT1;GAB2;FOSL2;NFKB2;MAPK13;TEC;IL1B;SQSTM1;IRF9;IFNAR1	KEGG_2021_Human		Viral carcinogenesis	18/203	0.00860749	CDKN1A;GSN;TRADD;STAT3;PIK3R1;HDAC8;NFKB2;CCNA2;SCIN;CCNE2;CREB3L4;CHEK1;CDK2;TRAF5;CDK1;PMAIP1;SKP2;JAK1	KEGG_2021_Human
	ErbB signaling pathway	11/85	0.00396896	ERBB3;ERBB4;ERBB2;GAB1;PIK3R3;CBLB;BRAF;AREG;HRAS;CAMK2G;MAPK3	KEGG_2021_Human		Pathogenic Escherichia coli infection	4/197	0.0258578	TUBB6;TUBB2A;TUBB;TUBB4B	KEGG_2021_Human		Pathogenic Escherichia coli infection	12/197	0.00584522	NCKAP1;TUBB6;TUBA1A;TUBB2A;CASP8;MYO10;WIPF1;TUBB3;FADD;TUBB4B;SEC24D;ACTR3B	KEGG_2021_Human		C-type lectin receptor signaling pathway	22/104	0.000178588	PLK3;CCL22;SYK;STAT1;ITPR1;CBLB;CALML4;BCL10;PIK3R1;TNF;RELA;NFKB2;RELB;MAPK13;MAPK8;PAK1;RRAS;IL1B;MDM2;CALM3;IRF9;MAPK3	KEGG_2021_Human		MAPK signaling pathway	23/294	0.00875012	NGFR;DUSP2;MAP3K1;DUSP1;TGFB3;TRADD;PLA2G4C;HSPA2;GADD45G;RELB;NFKB2;MAPK13;PPP3CA;NR4A1;PAK1;DUSP10;ERBB4;FLNA;MAP3K8;CD14;HSPA1B;MAP3K4;EPHA2	KEGG_2021_Human
	Shigellosis	21/246	0.00396896	CAST;GABARAPL2;GABARAPL1;IL1R1;PRKCD;PIK3R3;FOXO4;FOXO1;NFKBIA;RPS6KA5;CAPNS1;RRAGB;BCL2;MDM2;HCLS1;CYCS;PLCB1;NAIP;TECPR1;BCL2L1;MAPK3	KEGG_2021_Human		Pathways of neurodegeneration	6/475	0.0258578	APP;TUBB6;TUBB2A;TUBB;ITPR1;TUBB4B	KEGG_2021_Human		DNA replication	5/36	0.00787964	POLD3;RNASEH2A;POLE2;DNA2;POLE	KEGG_2021_Human		Pancreatic cancer	18/76	0.000209129	CDKN1A;STAT1;TGFB3;STAT3;PIK3R1;BRCA2;PLD1;EGFR;RELA;GADD45G;VEGFA;MAPK8;CDK4;ERBB2;BAX;JAK1;MAPK3;BCL2L1	KEGG_2021_Human		Epstein-Barr virus infection	17/202	0.019259	CDKN1A;TRADD;STAT3;TNFAIP3;PIK3R1;GADD45G;RELB;NFKB2;MAPK13;CCNA2;CCNE2;CDK2;TRAF5;SKP2;NFKBIE;JAK1;NFKBIB	KEGG_2021_Human
	Non-small cell lung cancer	10/72	0.00396896	RET;CASP9;CDK6;KIF5A;ERBB2;PIK3R3;BRAF;BAK1;HRAS;MAPK3	KEGG_2021_Human		Viral carcinogenesis	4/203	0.0258578	CDC20;CCNA2;SCIN;CHEK1	KEGG_2021_Human		Aldosterone-regulated sodium reabsorption	5/37	0.00847306	IRS1;SCNN1B;SFN;KRAS;SGK1	KEGG_2021_Human		Salmonella infection	39/249	0.000217839	CYFIP2;RAB5B;CSE1L;FHOD1;TNF;MYL12A;RELA;TXN2;PIK3C2B;CYTH3;CYTH2;PAK1;CASP7;MAPK8;TUBA1A;RRAS;KIF5C;PODXL;TNFSF10;FLNA;VPS39;DYNC1I1;CYTH1;MAP2K6;MAPK3;ANXA2;MLKL;RIPK2;TUBB;IL18;TUBA4A;MAPK13;TUBB2A;IL1B;VPS41;PLEKHM2;TAB3;BAX;BIRC2	KEGG_2021_Human		mitotic cell cycle phase transition (GO:0044772)	43/209	4.4751e-17	CEP57;CDKN1A;CCP110;EPS8;CCNB2;CCNB1;CDC23;CNTRL;CEP192;NEK2;SKP2;PCNT;POLE;CDK5RAP2;CEP78;PLK4;CDKN2D;PLK3;CDKN2C;BORA;PLK2;TUBB;CEP152;CDC7;HAUS5;TUBG1;CDC25C;CDC25A;TUBA4A;HAUS2;HAUS1;CCNA2;NEDD1;WEE1;MELK;LATS2;CCNE2;CENPJ;CDK2;TACC3;CDK1;BCAT1;SFI1	GO_Biological_Process_2021
	Breast cancer	15/147	0.00427368	NOTCH3;FZD4;FLT4;AXIN1;PIK3R3;BRAF;BRCA1;AXIN2;BRCA2;CDK6;ERBB2;HES1;BAK1;HRAS;MAPK3	KEGG_2021_Human		Homologous recombination	2/41	0.0471194	XRCC3;RBBP8	KEGG_2021_Human		Terpenoid backbone biosynthesis	4/22	0.00895985	FDPS;IDI1;HMGCS1;ACAT2	KEGG_2021_Human		Homologous recombination	12/41	0.000566646	POLD3;RAD51B;BRIP1;RAD51C;XRCC2;XRCC3;BRCA1;BRCC3;TOPBP1;BRCA2;PALB2;RAD54B	KEGG_2021_Human		microtubule cytoskeleton organization involved in mitosis (GO:1902850)	33/128	4.61676e-16	NUP107;ZWILCH;BUB1B;TTK;WDR62;SKA1;SKA2;CCNB1;DSN1;XPO1;NUP85;NUF2;KNTC1;PCNT;BUB1;DLGAP5;STIL;PLK2;TUBG1;NDC80;ZWINT;CENPE;KIF18A;CENPF;ESPL1;KIF2A;EFHC1;TACC3;KIF2C;SPC24;MAD2L1;NUP37;SPC25	GO_Biological_Process_2021
	Glioma	10/75	0.00501172	CAMK1D;CDK6;MDM2;PIK3R3;BRAF;CALML4;BAK1;HRAS;CAMK2G;MAPK3	KEGG_2021_Human		Salmonella infection	4/249	0.0475895	TUBB6;TUBB2A;TUBB;TUBB4B	KEGG_2021_Human		Synthesis and degradation of ketone bodies	3/10	0.00895985	BDH2;HMGCS1;ACAT2	KEGG_2021_Human		AGE-RAGE signaling pathway in diabetic complications	20/100	0.000821383	EGR1;CDKN1B;TGFB3;STAT1;SERPINE1;STAT3;PRKCA;PIK3R1;TNF;FOXO1;RELA;MAPK13;VEGFA;MAPK8;CDK4;IL1B;PIM1;BAX;PLCD3;MAPK3	KEGG_2021_Human		G2/M transition of mitotic cell cycle (GO:0000086)	32/130	4.61044e-15	CEP57;CDKN1A;CCP110;CCNB2;CCNB1;CNTRL;NEK2;CEP192;SKP2;PCNT;CDK5RAP2;CEP78;PLK4;PLK3;BORA;TUBB;CEP152;HAUS5;CDC25C;TUBG1;CDC25A;TUBA4A;HAUS2;HAUS1;CCNA2;NEDD1;WEE1;MELK;CENPJ;CDK2;CDK1;SFI1	GO_Biological_Process_2021
	Bladder cancer	7/41	0.00794071	RPS6KA5;ERBB2;MDM2;BRAF;HRAS;MMP9;MAPK3	KEGG_2021_Human		regulation of mitotic cell cycle phase transition (GO:1901990)	8/188	5.34889e-05	CDC20;CCNB1;UBE2S;TUBB;ID2;NEK2;CDC6;TUBB4B	GO_Biological_Process_2021		Ferroptosis	5/41	0.0117402	PRNP;TFRC;ACSL1;SLC7A11;GCLM	KEGG_2021_Human		Pyrimidine metabolism	14/56	0.000821383	ENTPD1;DTYMK;DUT;RRM1;RRM2;CTPS2;TYMS;DCK;NT5E;UCK2;RRM2B;TK1;UPP1;DCTPP1	KEGG_2021_Human		cell cycle G2/M phase transition (GO:0044839)	32/131	4.61044e-15	CEP57;CDKN1A;CCP110;CCNB2;CCNB1;CNTRL;NEK2;CEP192;SKP2;PCNT;CDK5RAP2;CEP78;PLK4;PLK3;BORA;TUBB;CEP152;HAUS5;CDC25C;TUBG1;CDC25A;TUBA4A;HAUS2;HAUS1;CCNA2;NEDD1;WEE1;MELK;CENPJ;CDK2;CDK1;SFI1	GO_Biological_Process_2021
	beta-Alanine metabolism	6/30	0.00794071	ALDH6A1;SMOX;GAD1;DPYD;ACADS;ALDH7A1	KEGG_2021_Human		G2/M transition of mitotic cell cycle (GO:0000086)	7/130	5.34889e-05	CCNA2;CCNB2;CCNB1;TUBB;NEK2;CDC25C;TUBB4B	GO_Biological_Process_2021		Small cell lung cancer	7/92	0.0196649	RB1;CCNE2;CCNE1;CDK2;CKS2;SKP2;CKS1B	KEGG_2021_Human		Necroptosis	27/159	0.000866248	PYGB;TNFAIP3;TNF;MAPK8;AIFM1;CHMP1B;CAPN2;TNFSF10;STAT4;GLUL;JAK1;PLA2G4F;MLKL;STAT1;USP21;PLA2G4C;STAT3;IL1B;TRAF5;CHMP3;BAX;FAS;SQSTM1;BIRC2;IRF9;FTL;IFNAR1	KEGG_2021_Human		regulation of mitotic cell cycle phase transition (GO:1901990)	37/188	2.09745e-14	CEP57;ANAPC15;BUB1B;CCP110;HMMR;CCNB1;CDC23;PSMD5;CNTRL;KNTC1;NEK2;CEP192;FBXO5;PCNT;CDK5RAP2;CEP78;APPL1;PLK4;TUBB;CEP152;CDC6;HAUS5;TUBG1;TUBA4A;HAUS2;HAUS1;CENPE;NEDD1;CENPF;ID2;CENPJ;CDK2;CDK1;ANAPC4;ANAPC5;SFI1;MAD2L1	GO_Biological_Process_2021
	Cholinergic synapse	12/113	0.00977851	CREB3L4;GNG4;CREB3L2;BCL2;GNB4;PIK3R3;JAK2;PLCB1;HRAS;CAMK2G;KCNJ3;MAPK3	KEGG_2021_Human		cell cycle G2/M phase transition (GO:0044839)	7/131	5.34889e-05	CCNA2;CCNB2;CCNB1;TUBB;NEK2;CDC25C;TUBB4B	GO_Biological_Process_2021		Alzheimer disease	16/369	0.0196649	APP;CHRM3;IRS1;TUBB4B;TUBB6;TUBA1A;TUBB2A;CASP8;TUBB3;CAPN2;VDAC1;KRAS;FADD;NRBF2;NAE1;CDK5R1	KEGG_2021_Human		Human immunodeficiency virus 1 infection	33/212	0.000866248	ITPR1;CALML4;PIK3R1;SAMHD1;TNF;RELA;CCNB2;GNG10;PAK1;CCNB1;MAPK8;CHEK1;AP1S2;PAK6;AP1S3;MAP2K6;MAPK3;APOBEC3H;LIMK2;PRKCA;CDC25C;MAPK13;BST2;WEE1;IRF3;TRAF5;CDK1;GNB4;FAS;BAX;CALM3;ATR;BCL2L1	KEGG_2021_Human		mitotic spindle organization (GO:0007052)	33/157	1.17997e-13	NUP107;ZWILCH;BUB1B;TTK;WDR62;SKA1;SKA2;CCNB1;DSN1;XPO1;NUP85;NUF2;FLNA;KNTC1;CEP192;PCNT;BUB1;DLGAP5;STIL;PLK2;TUBG1;NDC80;ZWINT;CENPE;KIF18A;CENPF;KIF2A;EFHC1;KIF2C;SPC24;MAD2L1;NUP37;SPC25	GO_Biological_Process_2021
	Pathogenic Escherichia coli infection	17/197	0.0097916	CYFIP2;IL1R1;TUBA4A;NFKBIA;CASP9;SLC9A3R1;MYO1E;TUBB2B;TUBB6;TUBB2A;TUBA3C;MYO6;HCLS1;CYCS;BAK1;NAIP;MAPK3	KEGG_2021_Human		mitotic cell cycle phase transition (GO:0044772)	8/209	6.57501e-05	CCNA2;CCNB2;CCNB1;UBE2S;TUBB;NEK2;CDC25C;TUBB4B	GO_Biological_Process_2021		Hepatitis B	9/162	0.0381437	RB1;CCNA2;CASP8;CCNE2;CCNE1;CDK2;KRAS;FADD;JAK2	KEGG_2021_Human		Lysosome	23/128	0.00115435	FUCA1;HEXB;HEXA;CLTB;GNS;AP3B2;CLN5;PLA2G15;GNPTG;CLN3;CTSO;CTSL;NPC2;GLB1;CTSK;CLTCL1;PSAP;AP1S2;ATP6V0A4;AP1S3;AGA;GLA;LGMN	KEGG_2021_Human		regulation of cell cycle G2/M phase transition (GO:1902749)	24/85	9.78582e-13	CEP57;PLK4;TUBB;CEP152;CCP110;HAUS5;HMMR;TUBG1;HAUS2;TUBA4A;HAUS1;NEDD1;CENPF;CENPJ;CNTRL;CDK2;CDK1;NEK2;CEP192;PCNT;GTSE1;SFI1;CDK5RAP2;CEP78	GO_Biological_Process_2021
	Gastric cancer	14/149	0.0116602	FZD4;AXIN1;GAB1;PIK3R3;BRAF;AXIN2;TERT;CCNE1;ERBB2;BCL2;CTNNA3;BAK1;HRAS;MAPK3	KEGG_2021_Human		regulation of cyclin-dependent protein kinase activity (GO:1904029)	5/54	0.00013244	CCNA2;CCNB2;CCNB1;CDC6;CDC25C	GO_Biological_Process_2021		Pathways of neurodegeneration	18/475	0.0412617	APP;CHRM3;PRNP;HSPA5;TUBB4B;DNALI1;ATXN3;TUBB6;TUBA1A;TUBB2A;CASP8;TUBB3;CAPN2;VDAC1;KRAS;NRBF2;FADD;CDK5R1	KEGG_2021_Human		AMPK signaling pathway	22/120	0.00115435	PFKFB2;CPT1A;IRS1;CAB39L;PRKAG1;PPP2R5B;IRS2;PPP2R5D;PPP2R3B;PIK3R1;FOXO3;FOXO1;IGF1R;CCNA2;PPP2CB;CREB3L4;CREB3L2;CD36;PFKM;RAB8A;PFKP;PCK2	KEGG_2021_Human		regulation of G2/M transition of mitotic cell cycle (GO:0010389)	31/149	9.78582e-13	CEP57;CCP110;HMMR;DBF4B;CCNB1;PSMD5;CNTRL;NEK2;CEP192;FBXO5;PCNT;CDK5RAP2;CEP78;PLK4;TUBB;CEP152;CDC7;HAUS5;CDC25C;TUBG1;CDC25A;TUBA4A;HAUS2;HAUS1;RAD51B;NEDD1;CENPF;CENPJ;CDK2;CDK1;SFI1	GO_Biological_Process_2021
	Epstein-Barr virus infection	17/202	0.0119353	LYN;STAT2;PIK3R3;NFKBIA;CASP9;CCND3;CDK6;CCNE1;BCL2;MDM2;BLNK;CYCS;HES1;BAK1;VIM;SKP2;IRF9	KEGG_2021_Human		regulation of mitotic cell cycle (GO:0007346)	7/178	0.000212863	CDC20;APP;CCNB1;UBE2S;NEK2;CDC25C;CKS1B	GO_Biological_Process_2021		Epstein-Barr virus infection	10/202	0.048227	RB1;CCNA2;BCL2L11;CASP8;CCNE2;CCNE1;CDK2;FADD;SKP2;CD44	KEGG_2021_Human		Human papillomavirus infection	45/331	0.00123685	CDKN1A;CDKN1B;NOTCH1;MAML2;ITGB3;LAMC2;PIK3R1;PSEN1;TNF;EGFR;RELA;FOXO1;LFNG;PPP2CB;CREB3L4;CREB3L2;ITGB8;ATP6V0A4;ATP6V1E1;ATP6V1D;ATP6V1C2;JAK1;MAPK3;HES6;STAT1;WNT7B;MX2;MX1;PPP2R5B;PPP2R5D;PPP2R3B;TUBG1;VEGFA;CCNA2;CCNE2;IRF3;CDK4;TRAF3;CDK2;MDM2;FAS;BAX;IRF9;ATR;IFNAR1	KEGG_2021_Human		ciliary basal body-plasma membrane docking (GO:0097711)	25/95	1.3548e-12	CEP57;CCP110;CNTRL;NEK2;CEP192;CEP97;PCNT;CC2D2A;CDK5RAP2;CEP78;PLK4;TUBB;CEP152;KIF24;HAUS5;TUBG1;HAUS2;TUBA4A;HAUS1;NEDD1;CENPJ;CDK1;MKS1;CEP83;SFI1	GO_Biological_Process_2021
	Cellular senescence	14/156	0.0159935	PIK3R3;CALML4;CDC25A;FOXO1;ZFP36L2;RBL2;CCND3;CDK6;CCNE1;CHEK2;CHEK1;MDM2;HRAS;MAPK3	KEGG_2021_Human		regulation of cyclin-dependent protein serine/threonine kinase activity (GO:0000079)	5/82	0.00076282	CCNA2;CCNB2;CCNB1;CDC6;CDC25C	GO_Biological_Process_2021		Protein processing in endoplasmic reticulum	9/171	0.048227	ATXN3;SEC23A;BAG2;HSPA5;CAPN2;UBE2D1;SEC24D;PDIA6;HSP90B1	KEGG_2021_Human		PI3K-Akt signaling pathway	47/354	0.0015022	CDKN1A;CDKN1B;FLT1;PKN3;IRS1;ITGB3;PDGFA;LAMC2;PIK3R1;BRCA1;FOXO3;EGFR;RELA;IGF1R;PPP2CB;GNG10;BCL2L11;CREB3L4;ERBB4;CREB3L2;ERBB2;ITGB8;IL6R;PCK2;JAK1;MCL1;MAPK3;NGFR;IL4R;SYK;PPP2R5B;PRKCA;PPP2R5D;PPP2R3B;PRLR;VEGFA;EFNA1;NR4A1;CCNE2;CDK4;CDK2;GNB4;MDM2;FGFR2;EPHA2;IFNAR1;BCL2L1	KEGG_2021_Human		DNA metabolic process (GO:0006259)	40/277	3.18646e-11	DCLRE1B;SMARCAL1;RNASEH2A;PRKDC;MCM8;GMNN;MCM10;BRCA1;TYMS;RAD51AP1;POLD3;CDC45;ORC1;EXO1;CHEK1;RBBP8;RAD54L;TOPBP1;POLE;ZRANB3;GEN1;CDT1;FANCL;XRCC2;PTGES3;TINF2;FANCA;CDC7;FANCC;CDC6;FANCG;TICRR;RAD51B;NSMCE4A;UBE2T;POLE2;CDK2;CDK1;DNA2;DCTPP1	GO_Biological_Process_2021
	Chronic myeloid leukemia	9/76	0.0159935	NFKBIA;CDK6;MDM2;PIK3R3;BRAF;BAK1;HRAS;MAPK3;BCL2L1	KEGG_2021_Human		regulation of mitotic cell cycle spindle assembly checkpoint (GO:0090266)	3/13	0.000930771	CCNB1;XRCC3;NDC80	GO_Biological_Process_2021		Apoptosis	8/142	0.0493466	BCL2L11;CASP8;TUBA1A;CAPN2;PMAIP1;KRAS;FADD;CTSD	KEGG_2021_Human		Fc epsilon RI signaling pathway	15/68	0.00158175	VAV3;LYN;PLA2G4F;SYK;PLA2G4C;PRKCA;GAB2;PIK3R1;TNF;MAPK13;MAPK8;ALOX5;FYN;MAP2K6;MAPK3	KEGG_2021_Human		mitotic sister chromatid segregation (GO:0000070)	23/102	4.87206e-10	SPAG5;NCAPG2;NCAPG;TEX14;TUBG1;KNSTRN;NDC80;ZWINT;EML3;CENPE;CCNB1;DSN1;KIF18A;CDC23;KIF18B;PSRC1;ESPL1;CDK1;KIF2C;NCAPD2;NCAPD3;CEP55;DLGAP5	GO_Biological_Process_2021
	Pancreatic cancer	9/76	0.0159935	CASP9;CDK6;ERBB2;PIK3R3;BRAF;BAK1;BRCA2;MAPK3;BCL2L1	KEGG_2021_Human		DNA replication (GO:0006260)	5/108	0.00212604	CDC45;CHEK1;RBBP8;MCM10;CDC6	GO_Biological_Process_2021		Steroid hormone biosynthesis	5/61	0.0496912	UGT1A1;AKR1C1;AKR1C3;AKR1C2;HSD17B12	KEGG_2021_Human		Viral carcinogenesis	31/203	0.00161022	CDKN1A;CDKN1B;PIK3R1;HDAC8;RELA;CDC20;SCIN;CREB3L4;CHEK1;CREB3L2;PMAIP1;SKP2;JAK1;MAPK3;LYN;GSN;SYK;STAT3;NFKB2;CCNA2;CCNE2;IRF3;CDK4;TRAF3;CDK2;TRAF5;CDK1;MDM2;BAX;IL6ST;IRF9	KEGG_2021_Human		G1/S transition of mitotic cell cycle (GO:0000082)	21/85	6.24711e-10	CDKN2D;CDT1;PLK3;CDKN1A;CDKN2C;RRM2;PLK2;CDC7;CDC6;TYMS;CDC25A;DHFR;LATS2;CDC45;CCNE2;ORC1;CDK5;CDK2;FBXO5;BCAT1;POLE	GO_Biological_Process_2021
	Small cell lung cancer	10/92	0.0167272	CASP9;NFKBIA;CDK6;CCNE1;BCL2;PIK3R3;CYCS;BAK1;SKP2;BCL2L1	KEGG_2021_Human		DNA metabolic process (GO:0006259)	7/277	0.00212604	CDC45;CHEK1;XRCC3;RBBP8;MCM10;CDC6;RAG1	GO_Biological_Process_2021		mitotic cell cycle phase transition (GO:0044772)	27/209	8.87259e-12	RB1;CUL3;CCP110;CCNB2;CCNB1;TUBA1A;CEP72;NEK2;SKP2;POLE;PLK4;CEP135;CDC7;HAUS6;TUBB4B;CDC25C;TPD52L1;CCNA2;MELK;CCNE2;CCNE1;CDK2;TACC3;CDK1;CRLF3;NES;CDKN3	GO_Biological_Process_2021		Pathways in cancer	64/531	0.00167503	CDKN1A;CDKN1B;LAMC2;CALML4;BRCA2;BBC3;IGF1R;CKS1B;CASP7;PIM1;SKP2;IL6R;JAK1;NKX3-1;IL4R;DAPK2;PRKCA;RUNX1;CCNA2;TRAF4;CCNE2;TRAF3;TRAF5;CKS2;IL6ST;BIRC2;IFNAR1;NOTCH1;PDGFA;GSTT1;ADCY1;PIK3R1;PLD1;DLL1;EGFR;FOXO1;RELA;GNG10;MAPK8;BCL2L11;ERBB2;STAT4;PMAIP1;MAPK3;JUP;STAT1;TGFB3;WNT7B;TXNRD1;STAT3;MLH1;ESR1;NFKB2;GADD45G;VEGFA;CDK4;CDK2;MDM2;GNB4;FAS;BAX;CALM3;FGFR2;BCL2L1	KEGG_2021_Human		DNA repair (GO:0006281)	39/298	1.17851e-09	DCLRE1B;SMARCAL1;DCLRE1C;RNASEH2A;PRKDC;BRCC3;BRCA1;BRCA2;RAD51AP1;POLD3;BRIP1;EXO1;CHEK1;USP1;RBBP8;RAD54L;TOPBP1;POLE;ZRANB3;CDKN2D;FANCI;FANCM;FANCL;XRCC2;FANCA;FANCC;FANCB;MLH1;SIRT1;FANCG;TICRR;RAD51B;NSMCE4A;RFWD3;UBE2T;POLE2;CDK1;DNA2;TRIP13	GO_Biological_Process_2021
	cellular protein modification process (GO:0006464)	75/1025	1.45083e-05	RET;APP;NRK;TESK2;UBE2L6;PTPRJ;WDR45;PRSS23;DUSP10;RPS6KA5;CHEK2;OGFOD1;CHEK1;JAK2;SKP2;DUSP4;PRKCH;ANXA1;CDKL5;CISH;IGFBP4;PRKCD;FBXW9;MATK;PPP2R5B;DYRK1B;LMO7;COMMD1;PASK;FBXO10;RABGGTB;PARP9;NRBP1;PARP8;HCK;CTDSP1;CCNE1;CTDSP2;B3GNT5;FAM20C;SGK3;PRKD1;SGK1;HCST;CDKL1;BRSK1;PDXP;PPM1J;PPM1E;FBXL20;CST3;STC2;ERBB2;CHML;MAPK3;LYN;PLK2;GAD1;PMM2;LIMK1;BRAF;PTK6;PTPN12;FBXO32;PTPN13;PARP14;DCLK1;SP…	GO_Biological_Process_2021		regulation of protein serine/threonine kinase activity (GO:0071900)	5/111	0.00212604	CCNA2;CCNB2;CCNB1;CDC6;CDC25C	GO_Biological_Process_2021		microtubule cytoskeleton organization involved in mitosis (GO:1902850)	21/128	4.53741e-11	GPSM2;STIL;NUP107;ZWILCH;MIS12;BUB1B;TTK;NDC80;ZWINT;CDC20;CENPE;CCNB1;KIF18A;CENPF;ESPL1;TACC3;KIF2C;BUB1;DLGAP5;MAD2L1;SPC25	GO_Biological_Process_2021		regulation of mitotic cell cycle phase transition (GO:1901990)	54/188	1.55432e-14	CEP57;BUB1B;CCP110;UBE2D1;CDC14A;CDC20;CDC23;TUBA1A;PSMD5;CDC27;CNTRL;KNTC1;NEK2;FBXO5;APPL2;CDK5RAP2;ANAPC7;TUBB;UBE2E1;HAUS5;TUBG1;TUBA4A;SIRT2;HAUS1;PSMA2;ANAPC4;PSME2;ANAPC1;ANAPC15;PSMD14;HMMR;CCNB1;HAUS8;PSMB2;HAUS7;UBD;PCNT;CEP76;CEP78;PLK4;UBE2C;CEP152;NDE1;CDC6;PSMB9;CENPE;NEDD1;CENPF;PSMC3;UBE2S;CENPJ;CDK2;CDK1;MAD2L1	GO_Biological_Process_2021		DNA replication (GO:0006260)	23/108	1.36221e-09	DUT;RNASEH2A;MCM8;RMI1;CDC7;MCM10;CDC6;BRCA1;TICRR;FAM111B;BRIP1;CDC45;ORC1;EXO1;POLE2;CHEK1;CDK2;CDK1;RBBP8;MCMBP;DNA2;TOPBP1;POLE	GO_Biological_Process_2021
	protein phosphorylation (GO:0006468)	43/496	0.000149391	RET;BRSK1;APP;FLT4;NRK;TESK2;PRDX4;RPS6KA5;EEF2K;ERBB4;CHEK2;CHEK1;ERBB2;JAK2;EPHB2;MAPK3;LYN;PRKCH;CDKL5;CAMK1D;PLK2;PRKCD;LIMK1;MATK;DYRK1B;BRAF;CDC7;PTK6;PASK;NRBP1;DCLK1;HCK;PINK1;CDK6;TAOK3;MAPKAPK3;CCNE1;FAM20C;SGK3;PRKD1;SGK1;HCST;CDKL1	GO_Biological_Process_2021		regulation of mitotic nuclear division (GO:0007088)	4/57	0.00232087	CCNB1;CHEK1;NEK2;CDC25C	GO_Biological_Process_2021		mitotic sister chromatid segregation (GO:0000070)	19/102	4.64186e-11	RB1;NAA50;SPAG5;CUL3;NCAPG2;MIS12;NCAPG;NDC80;ZWINT;CENPE;CCNB1;KIF18A;KIF18B;PSRC1;ESPL1;CDK1;KIF2C;CEP55;DLGAP5	GO_Biological_Process_2021		mitotic cell cycle phase transition (GO:0044772)	57/209	1.55432e-14	CEP57;CDKN1A;CDKN1B;CCP110;CDC23;TUBA1A;CHEK2;CDC27;CNTRL;ENSA;NEK2;SKP2;POLE;CDK5RAP2;BORA;ANAPC7;TUBB;HAUS5;TUBG1;CDC25C;CDC25A;TUBA4A;CDC25B;HAUS1;CCNA2;MELK;LATS2;CCNE2;OPTN;ANAPC1;CCNB2;CCNB1;SPAST;HAUS8;HAUS7;PCNT;CEP76;CEP78;PLK4;CDKN2D;PLK3;CDKN2C;UBE2C;PLK2;NDE1;CEP152;CDC7;NEDD1;WEE1;CDK4;UBE2S;CENPJ;CCNG1;CDK2;TACC3;CDK1;CDKN3	GO_Biological_Process_2021		cilium assembly (GO:0060271)	39/314	5.1909e-09	CEP57;NOTCH1;CCP110;TBC1D32;CNTRL;FLNA;CEP192;NEK2;CEP97;PCNT;CC2D2A;RAB8A;CDK5RAP2;CEP78;DYNC2H1;PLK4;ACTR3;GSN;TUBB;CEP152;KIF24;IFT80;HAUS5;TUBG1;TUBA4A;HAUS2;HAUS1;EHD1;NEDD1;TTC30B;KIAA0586;CENPJ;MAK;MKS1;CDK1;CEP83;RAB17;SFI1;SSX2IP	GO_Biological_Process_2021
	protein localization to membrane (GO:0072657)	24/195	0.000149391	RAB3D;ARL3;RFTN1;DENND4C;BRAF;LIN7A;ANK3;PDZK1;ATP1B1;LIN7B;EFR3B;NKD2;RAB32;SLC9A3R1;EHD3;RABEP1;PACS1;RAB15;RAB13;FLOT1;INPP5K;RAPGEF2;ITGB7;SHANK3	GO_Biological_Process_2021		regulation of G2/M transition of mitotic cell cycle (GO:0010389)	5/149	0.00732432	CCNB1;TUBB;NEK2;CDC25C;TUBB4B	GO_Biological_Process_2021		DNA replication (GO:0006260)	19/108	1.03422e-10	RNASEH2A;RMI1;REV1;CDC7;MCM10;CDC6;BRCA1;BRIP1;CDC45;ORC1;EXO1;POLE2;CHEK1;CDK2;CDK1;RBBP8;DNA2;TOPBP1;POLE	GO_Biological_Process_2021		microtubule cytoskeleton organization involved in mitosis (GO:1902850)	41/128	9.85219e-13	GPSM2;ERCC6L;NUP107;ZWILCH;BUB1B;TTK;WDR62;PMF1;SKA1;SKA2;CDC20;CCNB1;DSN1;XPO1;NUP85;NUF2;KNTC1;PCNT;BUB1;DLGAP5;DYNC1I1;NEK9;STIL;NUP133;PLK2;NDE1;TUBG1;NDC80;ZWINT;CENPE;KIF18A;CENPF;ESPL1;KIF2A;KIF4B;TACC3;KIF2C;SPC24;MAD2L1;NUP37;SPC25	GO_Biological_Process_2021		regulation of mitotic metaphase/anaphase transition (GO:0030071)	12/26	6.20319e-09	CENPE;CCNB1;ANAPC15;CDC23;ESPL1;DUSP1;ANAPC4;ANAPC5;FBXO5;CDC6;DLGAP5;CDK5RAP2	GO_Biological_Process_2021
	phosphorylation (GO:0016310)	37/400	0.000149391	RET;BRSK1;APP;DGKD;NRK;TESK2;RPS6KA5;CHEK2;CHEK1;ERBB2;JAK2;EPHB2;MAPK3;LYN;PRKCH;CDKL5;PLK2;PRKCD;LIMK1;MATK;DYRK1B;BRAF;PTK6;PASK;NRBP1;DCLK1;HCK;PINK1;CDK6;TAOK3;CCNE1;FAM20C;SGK3;PRKD1;SGK1;HCST;CDKL1	GO_Biological_Process_2021		regulation of transcription involved in G1/S transition of mitotic cell cycle (GO:0000083)	3/32	0.00851099	CDC45;ID2;CDC6	GO_Biological_Process_2021		G1/S transition of mitotic cell cycle (GO:0000082)	16/85	2.38465e-09	RB1;KLF11;RRM2;CUL3;CDC7;CDC6;TYMS;CDC45;CCNE2;ORC1;CCNE1;CDK2;FBXO5;CRLF3;POLE;CDKN3	GO_Biological_Process_2021		regulation of G2/M transition of mitotic cell cycle (GO:0010389)	42/149	4.92447e-11	CEP57;PSMD14;CCP110;HMMR;DBF4B;CCNB1;TUBA1A;HAUS8;PSMB2;PSMD5;HAUS7;CNTRL;NEK2;FBXO5;PCNT;CEP76;CDK5RAP2;CEP78;PLK4;TUBB;CEP152;NDE1;CDC7;HAUS5;CDC25C;TUBG1;CDC25A;TUBA4A;CDC25B;HAUS1;PSMB9;RAD51B;NEDD1;CENPF;RAD51C;PSMC3;CDK4;PSMA2;CENPJ;CDK2;CDK1;PSME2	GO_Biological_Process_2021		negative regulation of mitotic metaphase/anaphase transition (GO:0045841)	10/22	3.24488e-07	CENPF;BUB1B;TEX14;TTK;KNTC1;FBXO5;TRIP13;BUB1;ZWINT;MAD2L1	GO_Biological_Process_2021
	regulation of protein phosphorylation (GO:0001932)	28/266	0.000289061	APP;TFRC;FLT4;PIK3R3;CORO1C;SLC9A3R1;CCND3;ERBB4;ERBB2;FLOT1;INPP5K;EPHB2;HRAS;MAPK3;LYN;PRNP;LIMCH1;STAT2;AKTIP;AXIN1;PPP2R5B;AXIN2;PTPN13;MMP9;PGF;DAB2;PINK1;CARD14	GO_Biological_Process_2021		anaphase-promoting complex-dependent catabolic process (GO:0031145)	4/84	0.00851099	CDC20;CCNB1;PTTG1;UBE2S	GO_Biological_Process_2021		regulation of mitotic cell cycle phase transition (GO:1901990)	22/188	4.2406e-09	PLK4;CEP135;CUL3;BUB1B;CCP110;UBE2D1;HAUS6;HMMR;CDC6;TUBB4B;ZFP36L2;CDC20;CENPE;CCNB1;CENPF;TUBA1A;CDK2;CDK1;CEP72;NEK2;FBXO5;MAD2L1	GO_Biological_Process_2021		G2/M transition of mitotic cell cycle (GO:0000086)	38/130	1.80055e-10	CEP57;CDKN1A;CCP110;CCNB2;CCNB1;TUBA1A;HAUS8;HAUS7;CHEK2;CNTRL;ENSA;NEK2;SKP2;PCNT;CEP76;CDK5RAP2;CEP78;PLK4;PLK3;BORA;TUBB;CEP152;NDE1;HAUS5;CDC25C;TUBG1;CDC25A;TUBA4A;CDC25B;HAUS1;CCNA2;NEDD1;WEE1;MELK;CENPJ;CDK2;CDK1;OPTN	GO_Biological_Process_2021		double-strand break repair via homologous recombination (GO:0000724)	19/97	3.29551e-07	GEN1;GINS2;FANCM;MCM8;RMI1;XRCC2;CDC7;FANCB;BRCA1;BRCA2;RAD54B;RAD51AP1;RAD51B;CDC45;RNF138;RFWD3;RBBP8;RAD54L;AUNIP	GO_Biological_Process_2021
	ERBB signaling pathway (GO:0038127)	13/66	0.000310314	DGKD;GAB1;MATK;BRAF;PTK6;PTPN12;AREG;VIL1;RPS6KA5;ERBB3;ERBB4;ERBB2;REPS2	GO_Biological_Process_2021		positive regulation of mitotic cell cycle spindle assembly checkpoint (GO:0090267)	2/7	0.010675	XRCC3;NDC80	GO_Biological_Process_2021		G2/M transition of mitotic cell cycle (GO:0000086)	18/130	1.71515e-08	PLK4;CEP135;CCP110;HAUS6;CDC25C;TPD52L1;TUBB4B;CCNA2;CCNB2;CCNB1;MELK;TUBA1A;CDK2;CDK1;CEP72;NEK2;SKP2;NES	GO_Biological_Process_2021		cell cycle G2/M phase transition (GO:0044839)	38/131	1.96055e-10	CEP57;CDKN1A;CCP110;CCNB2;CCNB1;TUBA1A;HAUS8;HAUS7;CHEK2;CNTRL;ENSA;NEK2;SKP2;PCNT;CEP76;CDK5RAP2;CEP78;PLK4;PLK3;BORA;TUBB;CEP152;NDE1;HAUS5;CDC25C;TUBG1;CDC25A;TUBA4A;CDC25B;HAUS1;CCNA2;NEDD1;WEE1;MELK;CENPJ;CDK2;CDK1;OPTN	GO_Biological_Process_2021		cellular response to DNA damage stimulus (GO:0006974)	38/350	3.67386e-07	SMARCAL1;CDKN1A;PRKDC;MCM8;USP10;SUV39H1;MCM10;BRCA1;FOXO1;ALKBH8;RAD51AP1;PAK1;EXO1;CHEK1;RBBP8;RAD54L;CASP2;TOPBP1;ZRANB3;VAV3;PLK3;CBX5;FANCL;DDX11;XRCC2;FANCA;FANCC;SIRT1;FANCG;TICRR;RAD51B;ETAA1;NSMCE4A;RFWD3;UBE2T;POLE2;CDK1;EPHA2	GO_Biological_Process_2021
	protein localization to cell periphery (GO:1990778)	19/140	0.000337109	RAB3D;ARL3;DENND4C;LIN7A;ANK3;PDZK1;ATP1B1;LIN7B;EFR3B;NKD2;SLC9A3R1;EHD3;RABEP1;PACS1;RAB15;RAB13;FLOT1;INPP5K;RAPGEF2	GO_Biological_Process_2021		positive regulation of spindle checkpoint (GO:0090232)	2/7	0.010675	XRCC3;NDC80	GO_Biological_Process_2021		cell cycle G2/M phase transition (GO:0044839)	18/131	1.71515e-08	PLK4;CEP135;CCP110;HAUS6;CDC25C;TPD52L1;TUBB4B;CCNA2;CCNB2;CCNB1;MELK;TUBA1A;CDK2;CDK1;CEP72;NEK2;SKP2;NES	GO_Biological_Process_2021		mitotic spindle organization (GO:0007052)	42/157	1.99091e-10	GPSM2;ERCC6L;NUP107;ZWILCH;BUB1B;TTK;WDR62;PMF1;SKA1;SKA2;CDC20;CCNB1;DSN1;SPAST;XPO1;NUP85;CHEK2;NUF2;FLNA;KNTC1;PCNT;BUB1;DLGAP5;DYNC1I1;NEK9;STIL;NUP133;PLK2;NDE1;TUBG1;NDC80;ZWINT;CENPE;KIF18A;CENPF;KIF2A;KIF4B;KIF2C;SPC24;MAD2L1;NUP37;SPC25	GO_Biological_Process_2021		DNA replication initiation (GO:0006270)	12/38	9.29582e-07	CDT1;CDC45;ORC1;MCM8;POLE2;GMNN;CDK2;MCM10;CDC7;TOPBP1;CDC6;POLE	GO_Biological_Process_2021
	positive regulation of protein phosphorylation (GO:0001934)	33/371	0.000797663	APP;TFRC;FLT4;PIK3R3;PTPRJ;LRP8;CAMKK1;GHR;CCND3;RASSF2;RPS6KA5;ERBB4;ERBB2;FLOT1;JAK2;HRAS;MAPK3;LYN;PRNP;LIMCH1;AKTIP;AXIN1;BRAF;AXIN2;MMP9;PGF;DAB2;PINK1;AKAP9;HCLS1;RAPGEF2;PRKD1;CARD14	GO_Biological_Process_2021		DNA replication initiation (GO:0006270)	3/38	0.0112221	CDC45;MCM10;CDC6	GO_Biological_Process_2021		negative regulation of mitotic metaphase/anaphase transition (GO:0045841)	9/22	3.24905e-08	CDC20;CENPF;BUB1B;TTK;FBXO5;TRIP13;BUB1;ZWINT;MAD2L1	GO_Biological_Process_2021		regulation of mitotic cell cycle (GO:0007346)	45/178	2.25086e-10	APP;ANAPC15;CDKN1B;PSMD14;BUB1B;UBE2D1;CKS1B;CDC20;SDCBP;CCNB1;CDC23;MAEA;PSMB2;PSMD5;UBD;CDC27;NEK2;PIM3;FBXO5;DLGAP5;NKX3-1;AFAP1L2;BORA;DUSP3;ANAPC7;UBE2C;SPHK1;UBE2E1;ASNS;PRKCA;CDC25C;CDC25B;PSMB9;PSMC3;UBE2S;PSMA2;CDK1;MDM2;CKS2;ANAPC4;PSME2;SIK1;ANAPC1;LGMN;MAD2L1	GO_Biological_Process_2021		interstrand cross-link repair (GO:0036297)	14/55	1.09481e-06	DCLRE1B;FANCI;DCLRE1C;FANCM;MCM8;FANCL;FANCA;FANCC;FANCB;FANCG;RAD51AP1;RFWD3;UBE2T;USP1	GO_Biological_Process_2021
	mitotic cell cycle phase transition (GO:0044772)	23/209	0.000797663	OFD1;BRSK1;CEP135;ANAPC7;PLK2;CDC7;TUBG1;TPD52L1;CDC25A;TUBA4A;CCND3;CDK6;PPME1;CCNE1;HAUS7;CHEK2;AKAP9;CEP41;SKP2;PLCB1;NES;CCNO;OPTN	GO_Biological_Process_2021		regulation of exit from mitosis (GO:0007096)	3/39	0.0112221	CDC20;UBE2S;NEK2	GO_Biological_Process_2021		mitotic spindle organization (GO:0007052)	19/157	3.76991e-08	GPSM2;STIL;NUP107;ZWILCH;MIS12;BUB1B;TTK;NDC80;ZWINT;CDC20;CENPE;CCNB1;KIF18A;CENPF;KIF2C;BUB1;DLGAP5;MAD2L1;SPC25	GO_Biological_Process_2021		regulation of intracellular signal transduction (GO:1902531)	78/437	5.2873e-10	ARHGAP11A;ARHGAP11B;TRIO;ZFAND6;PRKAG1;HSPB1;BRCA1;TNF;AKAP13;TRIM6;EXO1;TMSB4X;CHEK2;MCF2L;CHEK1;ARHGDIB;PIP4K2C;TOPBP1;TP63;FBXO9;VAV3;RMI2;PLEKHG2;RMI1;DAPK2;PPP2R5B;RNF41;TTI1;TIAM2;DEPDC1B;TRAF4;RRAGC;TRAF3;RRAGB;IL1B;TRAF5;TNIK;DNA2;SQSTM1;OPTN;BIRC2;TELO2;RHNO1;ARHGAP19;AKAP6;AKAP5;EGFR;FGD1;RELA;FGD3;ARHGAP21;BRIP1;PAK1;RACGAP1;RRAS;CHN1;TP53INP1;PAK6;SRGAP3;A2M;FAM83D;MAP2K6;MAP4K4;MAPK3…	GO_Biological_Process_2021		mitotic spindle assembly checkpoint signaling (GO:0007094)	9/21	2.90748e-06	CENPF;BUB1B;TEX14;TTK;KNTC1;TRIP13;BUB1;ZWINT;MAD2L1	GO_Biological_Process_2021
	positive regulation of protein modification process (GO:0031401)	23/214	0.00107608	LYN;APP;TFRC;LIMCH1;FLT4;AKTIP;PRKCD;AXIN1;PIK3R3;AXIN2;MMP9;PGF;CCND3;DAB2;PINK1;ERBB4;DLC1;NOS1AP;ERBB2;FLOT1;HRAS;CARD14;MAPK3	GO_Biological_Process_2021		DNA integrity checkpoint signaling (GO:0031570)	3/39	0.0112221	CDC45;CHEK1;CDC6	GO_Biological_Process_2021		DNA replication initiation (GO:0006270)	10/38	3.60903e-07	CDC45;ORC1;POLE2;GMNN;CDK2;MCM10;CDC7;TOPBP1;CDC6;POLE	GO_Biological_Process_2021		regulation of apoptotic process (GO:0042981)	107/742	3.36078e-08	TRIO;RTKN;ZFAND6;CLU;TNF;IFIT3;IGF1R;SLK;LGALS1;RPS6KA2;PIM1;TNFSF10;PIM3;SOX9;SKP2;SOX4;TP63;PHLDA3;UNC13B;DAPK2;ATAD3A;PRLR;TIAM2;MELK;NSMF;IL6ST;SQSTM1;RNF122;PRKDC;BCL10;PHB;PIK3R1;PSEN1;FOXO3;NDRG1;FOXO1;NCSTN;BCL2L11;NUAK2;SCIN;FIGNL1;UBD;PMAIP1;MCL1;NGFR;PLK3;STIL;HSPA5;TGFB3;PLK2;OSGIN1;ASNS;GADD45G;MLLT11;DAB2;GCLC;TP53I3;BCL6;CDK5;CDK1;BCL2L1;HIP1;FHL2;HSPB1;AKAP13;AIFM1;MCF2L;ANKRD1;VA…	GO_Biological_Process_2021		mitotic spindle checkpoint signaling (GO:0071174)	9/21	2.90748e-06	CENPF;BUB1B;TEX14;TTK;KNTC1;TRIP13;BUB1;ZWINT;MAD2L1	GO_Biological_Process_2021
	nucleobase-containing compound biosynthetic process (GO:0034654)	7/20	0.00121523	POLD3;PNP;TERT;AMPD1;HPRT1;TYMS;ADA	GO_Biological_Process_2021		positive regulation of chromosome segregation (GO:0051984)	2/8	0.0114989	CCNB1;CDC6	GO_Biological_Process_2021		spindle assembly checkpoint signaling (GO:0071173)	8/21	4.63974e-07	CDC20;CENPF;BUB1B;TTK;TRIP13;BUB1;ZWINT;MAD2L1	GO_Biological_Process_2021		cellular protein modification process (GO:0006464)	136/1025	3.36078e-08	APP;FBXO27;PLOD2;UBE2L6;LOXL2;DCAF6;NUB1;LGALS1;PSMD5;OGFOD1;CHEK2;CHEK1;PIM1;NEK2;PIM3;NEK3;MAP3K6;SEPHS1;SKP2;FBXO9;MORC3;CDKL5;WSB1;COG7;DAPK2;UBE2E1;PRKCA;LMO7;PASK;PHKA2;CDC25B;MELK;MAK;SIK3;PSME2;SIK1;PRKD1;TNIK;PSMD14;UBA7;PRKDC;SDC2;TXK;DAPP1;MTMR4;NUAK2;OARD1;UBD;ST3GAL3;LYN;PLK4;PLK2;PMM2;KLHL21;PARP16;FBXO32;PARP14;FBXO30;DCLK1;PTPRE;PPP5C;UBLCP1;CDK5;UBE2S;CDK4;CDK2;CDK1;NGLY1;PRKAG1;…	GO_Biological_Process_2021		spindle assembly checkpoint signaling (GO:0071173)	9/21	2.90748e-06	CENPF;BUB1B;TEX14;TTK;KNTC1;TRIP13;BUB1;ZWINT;MAD2L1	GO_Biological_Process_2021
	transmembrane receptor protein tyrosine kinase signaling pathway (GO:0007169)	34/404	0.00130188	CYFIP2;RET;FLT4;PIK3R3;PTPRJ;FOXO4;FOXO1;GHR;GRB14;ERBB3;ERBB4;ERBB2;BLNK;ATP6V0A4;JAK2;EPHB2;HRAS;MAPK3;LYN;ATP6V1G2;MST1;GAB1;FRS2;PTK6;MMP9;PGF;TIAM1;CNKSR1;HCK;MAPKAPK3;RAPGEF2;PRKD1;PLCB1;ATP6V0D2	GO_Biological_Process_2021		positive regulation of cell cycle process (GO:0090068)	4/101	0.0117185	CCNB1;XRCC3;CDC6;NDC80	GO_Biological_Process_2021		mitotic spindle assembly checkpoint signaling (GO:0007094)	8/21	4.63974e-07	CDC20;CENPF;BUB1B;TTK;TRIP13;BUB1;ZWINT;MAD2L1	GO_Biological_Process_2021		cytokine-mediated signaling pathway (GO:0019221)	93/621	7.45047e-08	IFITM3;CDKN1A;IFITM1;CDKN1B;IFITM2;IRS1;IFIT5;IRS2;IL1RAP;IFI35;IFIT1;TNF;IFIT3;LMNB1;PSMD5;TMSB4X;PIM1;MAP3K8;CD36;TRIM21;IL6R;APPL2;JAK1;ANXA1;IL4R;ANXA2;RSAD2;SYK;RIPK2;IL18;LIFR;GAB2;PRLR;IRF3;OAS1;PSMA2;TRAF3;IL1B;TCP1;TRAF5;PELI1;RAPGEF1;FSCN1;PSME2;IRF6;IL6ST;SQSTM1;BIRC2;CD44;IRF9;IFNAR1;CEBPD;PSMD14;PELI3;IL20RA;PIK3R1;FOXO3;SAMHD1;FOXO1;RELA;BCL2L11;PSMB2;ALOX5;STAT4;FYN;MCL1;MAPK3;IL32…	GO_Biological_Process_2021		DNA replication checkpoint signaling (GO:0000076)	8/17	7.07945e-06	CDT1;CDC45;ORC1;CDC6;DNA2;NAE1;TOPBP1;TICRR	GO_Biological_Process_2021
	positive regulation of tyrosine phosphorylation of STAT protein (GO:0042531)	11/59	0.00186731	GHR;LYN;CNTF;CTF1;ERBB4;HCLS1;HES1;PTK6;JAK2;PARP9;PARP14	GO_Biological_Process_2021		mitotic sister chromatid segregation (GO:0000070)	4/102	0.0117185	CCNB1;NCAPG2;CEP55;NDC80	GO_Biological_Process_2021		mitotic spindle checkpoint signaling (GO:0071174)	8/21	4.63974e-07	CDC20;CENPF;BUB1B;TTK;TRIP13;BUB1;ZWINT;MAD2L1	GO_Biological_Process_2021		regulation of cell cycle phase transition (GO:1901987)	28/95	8.0802e-08	CDKN1A;CDKN1B;ANAPC15;PSMD14;BUB1B;UBE2D1;DBF4B;CDC20;CCNB1;CDC23;PSMB2;PSMD5;UBD;CDC27;FBXO5;GTSE1;ANAPC7;UBE2C;UBE2E1;PSMB9;PSMC3;PSMA2;UBE2S;CDK1;ANAPC4;PSME2;ANAPC1;MAD2L1	GO_Biological_Process_2021		regulation of mitotic cell cycle spindle assembly checkpoint (GO:0090266)	7/13	1.45886e-05	GEN1;CCNB1;ANAPC15;DUSP1;NDC80;CDK5RAP2;MAD2L1	GO_Biological_Process_2021
	positive regulation of phosphorylation (GO:0042327)	24/253	0.00403333	LYN;RET;APP;TFRC;LIMCH1;FLT4;AKTIP;AXIN1;PIK3R3;AXIN2;MMP9;PGF;CCND3;DAB2;PINK1;ERBB3;ERBB4;ERBB2;FLOT1;ANG;EPHB2;HRAS;CARD14;MAPK3	GO_Biological_Process_2021		regulation of mitotic centrosome separation (GO:0046602)	2/9	0.0123936	CHEK1;NEK2	GO_Biological_Process_2021		regulation of transcription involved in G1/S transition of mitotic cell cycle (GO:0000083)	9/32	9.30556e-07	RB1;KLF11;CDC45;RRM2;ORC1;CCNE1;FBXO5;CDC6;TYMS	GO_Biological_Process_2021		anaphase-promoting complex-dependent catabolic process (GO:0031145)	26/84	9.93871e-08	ANAPC15;PSMD14;BUB1B;UBE2D1;CDC20;CCNB1;CDC23;PTTG1;PSMB2;PSMD5;CDC27;FBXO5;SKP2;ANAPC7;UBE2C;UBE2E1;PSMB9;PSMC3;PSMA2;UBE2S;CDK2;CDK1;ANAPC4;PSME2;ANAPC1;MAD2L1	GO_Biological_Process_2021		regulation of transcription involved in G1/S transition of mitotic cell cycle (GO:0000083)	10/32	1.45886e-05	DHFR;CDT1;CDC45;RRM2;ORC1;CDK5;ID2;FBXO5;CDC6;TYMS	GO_Biological_Process_2021
	G2/M transition of mitotic cell cycle (GO:0000086)	16/130	0.00415313	OFD1;BRSK1;CEP135;TUBG1;TPD52L1;CDC25A;TUBA4A;PPME1;HAUS7;CHEK2;AKAP9;CEP41;SKP2;PLCB1;NES;OPTN	GO_Biological_Process_2021		histone phosphorylation (GO:0016572)	2/9	0.0123936	CCNA2;PRKCD	GO_Biological_Process_2021		regulation of apoptotic process (GO:0042981)	39/742	1.37649e-06	FOXE3;TFRC;ZFAND6;FHL2;ASCL1;LRP8;HSP90B1;RPS6KA3;LGALS1;SLK;BCL2L11;CASP8;TRIM2;PIM1;PMAIP1;FADD;NAE1;SKP2;JAK2;CTSD;TP63;HTATIP2;KLF11;STIL;ANXA1;HSPA5;ACTN1;SIAH2;FBXO11;TIAM1;OLFM1;MELK;CDK1;VDAC1;NAA16;SGK1;IL6ST;CD44;MAD2L1	GO_Biological_Process_2021		regulation of cell cycle G2/M phase transition (GO:1902749)	26/85	1.24038e-07	CEP57;CCP110;HMMR;TUBA1A;HAUS8;HAUS7;CNTRL;NEK2;PCNT;GTSE1;CEP76;CDK5RAP2;CEP78;PLK4;TUBB;CEP152;NDE1;HAUS5;TUBG1;TUBA4A;HAUS1;NEDD1;CENPF;CENPJ;CDK2;CDK1	GO_Biological_Process_2021		positive regulation of mitotic cell cycle phase transition (GO:1901992)	13/58	1.45886e-05	CDC7;DBF4B;CDC25C;CDC25A;RAD51B;CCNB1;CDC23;ESPL1;CDK1;ANAPC4;ANAPC5;FBXO5;DLGAP5	GO_Biological_Process_2021
	cell cycle G2/M phase transition (GO:0044839)	16/131	0.00428951	OFD1;BRSK1;CEP135;TUBG1;TPD52L1;CDC25A;TUBA4A;PPME1;HAUS7;CHEK2;AKAP9;CEP41;SKP2;PLCB1;NES;OPTN	GO_Biological_Process_2021		negative regulation of macromolecule metabolic process (GO:0010605)	5/194	0.0124923	APP;OLFM1;SLC7A5;ID2;ESR1	GO_Biological_Process_2021		sister chromatid segregation (GO:0000819)	9/34	1.41131e-06	RB1;KIF18A;KIF18B;SPAG5;ESPL1;MIS12;NCAPG2;NDC80;ZWINT	GO_Biological_Process_2021		regulation of mitotic metaphase/anaphase transition (GO:0030071)	14/26	2.31968e-07	ANAPC15;ANAPC7;DUSP1;UBE2C;CDC6;CENPE;CCNB1;CDC23;ESPL1;CDC27;ANAPC4;FBXO5;DLGAP5;CDK5RAP2	GO_Biological_Process_2021		regulation of cell cycle (GO:0051726)	31/296	1.65915e-05	CDKN1A;CDC123;NOTCH1;GMNN;BRCA1;CCNB2;CCNB1;MAEA;FIGNL1;CHEK1;TP53INP1;FBXO5;SOX9;SKP2;DLGAP5;PHACTR4;TSPYL2;CDKN2D;AFAP1L2;CDKN2C;DUSP1;STAT3;SIRT1;CDC25A;GADD45G;NR4A1;CENPF;CDK5;ID2;SIK1;IRF6	GO_Biological_Process_2021
	regulation of tyrosine phosphorylation of STAT protein (GO:0042509)	11/68	0.00562078	GHR;LYN;CNTF;CTF1;ERBB4;HCLS1;HES1;PTK6;JAK2;PARP9;PARP14	GO_Biological_Process_2021		regulation of attachment of spindle microtubules to kinetochore (GO:0051988)	2/10	0.0143153	CCNB1;NEK2	GO_Biological_Process_2021		positive regulation of mitotic cell cycle phase transition (GO:1901992)	11/58	1.41131e-06	RB1;CCNB1;ANXA1;ESPL1;CUL3;RDX;CDK1;CDC7;FBXO5;CDC25C;DLGAP5	GO_Biological_Process_2021		regulation of exit from mitosis (GO:0007096)	17/39	2.3514e-07	ANAPC15;ANAPC7;UBE2C;UBE2E1;BUB1B;UBE2D1;CDC14A;SIRT2;CDC20;CDC23;UBE2S;CDC27;ANAPC4;KNTC1;NEK2;ANAPC1;MAD2L1	GO_Biological_Process_2021		sister chromatid segregation (GO:0000819)	10/34	2.50529e-05	DSN1;KIF18A;KIF18B;SPAG5;ESPL1;NCAPG2;TUBG1;KNSTRN;NDC80;ZWINT	GO_Biological_Process_2021
	regulation of neuron projection development (GO:0010975)	18/165	0.00562078	RTN4R;LYN;RET;BRSK1;CDKL5;CAMK1D;AVIL;PTK6;ARC;MDK;NCS1;KIF13B;RAPGEF2;PRKD1;FKBP4;DISC1;SHANK3;CAMK2G	GO_Biological_Process_2021		mitotic metaphase plate congression (GO:0007080)	3/51	0.0177807	CCNB1;CEP55;NDC80	GO_Biological_Process_2021		regulation of mitotic metaphase/anaphase transition (GO:0030071)	8/26	2.41694e-06	RB1;CENPE;CCNB1;ESPL1;CUL3;FBXO5;CDC6;DLGAP5	GO_Biological_Process_2021		cellular response to type I interferon (GO:0071357)	22/65	2.49706e-07	IFITM3;EGR1;IFITM1;IFITM2;RSAD2;STAT1;MX2;MX1;IFIT5;IFI35;IFIT1;SAMHD1;IFIT3;BST2;ISG20;IRF3;OAS1;IRF6;XAF1;IRF9;JAK1;IFNAR1	GO_Biological_Process_2021		tubulin binding (GO:0015631)	42/307	7.88308e-11	CEP57;BRCA1;BRCA2;SKA1;SKA2;KIF15;MAP1LC3B;PAK1;RACGAP1;MAP2;KRIT1;FYN;KIF1A;GTSE1;DLGAP5;CCT5;CDK5RAP2;APPL1;PRNP;SPAG5;VBP1;MX1;TBCD;MID1;EML2;EML3;CENPE;CLIP2;KIF18A;KIF18B;PSRC1;KIF2A;CDK5;CENPJ;MAP1A;TUBGCP5;EFHC1;KIF2C;TUBGCP3;TUBGCP4;MAPRE2;MDM1	GO_Molecular_Function_2021
	Golgi to plasma membrane transport (GO:0006893)	9/48	0.0082875	GGA2;MACF1;RAB31;RABEP1;RAB26;ARL3;ANK3;COMMD1;OPTN	GO_Biological_Process_2021		regulation of DNA replication (GO:0006275)	3/53	0.0182125	BCAR3;CCNA2;CDC6	GO_Biological_Process_2021		regulation of G2/M transition of mitotic cell cycle (GO:0010389)	16/149	3.10215e-06	PLK4;CEP135;CCP110;CDC7;HAUS6;HMMR;CDC25C;TUBB4B;CCNB1;CENPF;TUBA1A;CDK2;CDK1;CEP72;NEK2;FBXO5	GO_Biological_Process_2021		type I interferon signaling pathway (GO:0060337)	22/65	2.49706e-07	IFITM3;EGR1;IFITM1;IFITM2;RSAD2;STAT1;MX2;MX1;IFIT5;IFI35;IFIT1;SAMHD1;IFIT3;BST2;ISG20;IRF3;OAS1;IRF6;XAF1;IRF9;JAK1;IFNAR1	GO_Biological_Process_2021		microtubule binding (GO:0008017)	33/232	5.66867e-09	CEP57;SKA1;SKA2;KIF15;MAP1LC3B;RACGAP1;MAP2;KRIT1;KIF1A;GTSE1;DLGAP5;CDK5RAP2;PRNP;SPAG5;MX1;KNSTRN;MID1;EML2;EML3;CENPE;CLIP2;KIF18A;KIF18B;PSRC1;KIF2A;CDK5;MAP1A;TUBGCP5;KIF2C;TUBGCP3;TUBGCP4;MAPRE2;MDM1	GO_Molecular_Function_2021
	polyamine biosynthetic process (GO:0006596)	4/7	0.00905602	SMOX;AMD1;SAT1;SRM	GO_Biological_Process_2021		positive regulation of ubiquitin protein ligase activity (GO:1904668)	2/12	0.0182125	CDC20;UBE2S	GO_Biological_Process_2021		negative regulation of cell cycle process (GO:0010948)	11/64	3.57061e-06	CBX5;RRM2;ESPL1;CHEK1;RBBP8;CCP110;NEK2;CDC7;BRCA1;FBXO5;E2F8	GO_Biological_Process_2021		positive regulation of mitotic cell cycle phase transition (GO:1901992)	20/58	9.3472e-07	ANXA1;ANAPC7;UBE2C;CDC7;DBF4B;CDC25C;CDC25A;EGFR;CDC25B;RAD51B;CCNB1;CDC23;RAD51C;ESPL1;CDK4;CDC27;CDK1;ANAPC4;FBXO5;DLGAP5	GO_Biological_Process_2021		protein kinase binding (GO:0019901)	47/506	8.00981e-07	PFKFB2;ERRFI1;CDKN1A;IRS1;NEDD9;DBF4B;WDR45;PPM1D;ELAVL1;RELB;CCNB1;DUSP10;RACGAP1;RNF138;CEP192;FBXO5;SOX9;FAM83B;SASH1;CDK5RAP2;APPL1;CDKN2D;EPHA4;DUSP2;CDKN2C;MAP3K1;BORA;DUSP1;CEP152;SPDYC;STAT3;TEX14;CDC25C;SIRT1;ESR1;CDC25A;TUBA4A;TOM1L1;ACTA2;CCNA2;CENPJ;PKP2;SIK1;TRIM38;UTRN;SQSTM1;TELO2	GO_Molecular_Function_2021
	positive regulation of protein localization to membrane (GO:1905477)	13/101	0.0111021	PRNP;PRKCH;PDCD5;ANK3;PDZK1;NKD2;ERBB2;BCL2;AGR2;PMAIP1;EPHB2;HRAS;TP73	GO_Biological_Process_2021		kinase binding (GO:0019900)	12/461	2.38631e-06	BCAR3;CCNA2;FGR;TIAM1;CCNB1;DLG2;PRKCD;NBEAL2;CDC6;CDC25C;ESR1;CKS1B	GO_Molecular_Function_2021		anaphase-promoting complex-dependent catabolic process (GO:0031145)	12/84	6.5493e-06	RB1;CDC20;CCNB1;PTTG1;CUL3;CDK2;CDK1;BUB1B;UBE2D1;FBXO5;SKP2;MAD2L1	GO_Biological_Process_2021		cellular response to DNA damage stimulus (GO:0006974)	59/350	1.19303e-06	SMARCAL1;CDKN1A;MCM8;SUV39H1;MCM10;BRCA1;ALKBH8;EXO1;CHEK2;CHCHD6;CHEK1;TOPBP1;VAV3;RMI2;DTX3L;DDX11;TRAIP;RAD51B;EID3;RAD51C;NSMCE4A;IRF3;EPHA2;RTEL1;UBA7;PRKDC;USP10;PSEN1;SAMHD1;FOXO1;RAD51AP1;PAK1;BCL2L11;OARD1;SFN;UBQLN4;MAP2K6;MCL1;MAPK3;LYN;ZRANB3;PLK3;UVRAG;CBX5;XRCC2;XRCC3;FANCA;FANCC;FANCG;TICRR;BCL6;RFWD3;UBE2T;POLE2;CDK1;BAX;MMS19;ATR;BCL2L1	GO_Biological_Process_2021		kinase binding (GO:0019900)	42/461	6.94659e-06	PFKFB2;ERRFI1;CDKN1A;MIDN;TRADD;DBF4B;WDR45;ELAVL1;RELB;CCNB1;RACGAP1;RNF138;FLNA;CEP192;FBXO5;FAM83B;SASH1;CDK5RAP2;CDKN2D;CDKN2C;GSN;MAP3K1;BORA;CEP152;SPDYC;STAT3;TEX14;PARP16;CDC6;CDC25C;ESR1;CDC25A;TUBA4A;TOM1L1;ACTA2;CCNA2;CENPJ;SIK1;TRIM38;UTRN;SQSTM1;TELO2	GO_Molecular_Function_2021
	regulation of cell population proliferation (GO:0042127)	49/764	0.0114817	APP;CNTF;TFRC;FLT4;PDCD5;PTPRJ;AREG;CLU;CAPNS1;JAK2;HRAS;MATK;AXIN2;PGF;TIAM1;SFRP4;HCK;HCLS1;RAPGEF2;SGK3;MVD;SGK1;BEX4;CTF1;CDCA7;FOXO4;SLC9A3R1;ERBB3;CAMK2N1;ERBB4;TP53INP1;ERBB2;SH3BP4;HES1;S100A11;LYN;VDR;STAT2;AKR1C3;CDC7;CDC6;TBX3;CDK6;BCL6;ID2;DLC1;BCL2;MDM2;BNIPL	GO_Biological_Process_2021		cyclin-dependent protein serine/threonine kinase regulator activity (GO:0016538)	4/44	0.000734096	CCNA2;CCNB2;CCNB1;CKS1B	GO_Molecular_Function_2021		positive regulation of cell cycle process (GO:0090068)	13/101	6.5493e-06	PLK4;GPSM2;SVIL;SPAG5;CUL3;XRCC3;CDC7;CDC6;NDC80;CCNB1;RACGAP1;E2F8;MAD2L1	GO_Biological_Process_2021		ciliary basal body-plasma membrane docking (GO:0097711)	26/95	1.19303e-06	CEP57;CCP110;TUBA1A;HAUS8;HAUS7;CNTRL;NEK2;CEP97;PCNT;CC2D2A;CEP76;CDK5RAP2;CEP78;PLK4;TUBB;CEP152;NDE1;KIF24;HAUS5;TUBG1;TUBA4A;HAUS1;NEDD1;CENPJ;CDK1;MKS1	GO_Biological_Process_2021		gamma-tubulin binding (GO:0043015)	8/23	9.26246e-05	PAK1;RACGAP1;CENPJ;TUBGCP5;TUBGCP3;TUBGCP4;BRCA2;CDK5RAP2	GO_Molecular_Function_2021
	regulation of exocytosis (GO:0017157)	9/52	0.0129687	ANXA1;SYT1;RAB26;RAB15;RAB3D;RAB13;RAB27B;SYTL4;UNC13D	GO_Biological_Process_2021		DNA replication origin binding (GO:0003688)	3/23	0.00223572	CDC45;MCM10;CDC6	GO_Molecular_Function_2021		DNA repair (GO:0006281)	22/298	6.55122e-06	FANCI;RNASEH2A;XRCC3;RNF8;BRCA1;BRCA2;MLH1;TRAIP;RAD51AP1;POLD3;ATXN3;BRIP1;EXO1;POLE2;CHEK1;USP1;CDK1;RBBP8;DNA2;TRIP13;TOPBP1;POLE	GO_Biological_Process_2021		phosphorylation (GO:0016310)	64/400	2.12028e-06	APP;DGKD;PANK3;PRKAG1;HK1;CHEK2;CHEK1;PIM1;TLK1;NEK2;PIM3;NEK3;MAP3K6;JAK1;MORC3;CDKL5;SYK;DAPK2;SPHK1;PRKCA;PASK;CDC25B;MELK;LATS2;MAK;SHPK;BMP2K;SIK3;FAM20C;SIK1;PRKD1;TNIK;NIM1K;PRKDC;PKN3;TXK;PAK1;MAPK8;NUAK2;MKNK1;ERBB2;PAK6;FYN;MAP4K5;MAP4K4;MAPK3;LYN;PLK4;PLK2;CDC42BPG;LIMK2;STAT3;CDC42BPA;DCLK1;GNPTG;PINK1;SNRK;TEC;CDK5;CDK4;STK17A;TOLLIP;CDK2;CDK1	GO_Biological_Process_2021		protein serine/threonine kinase activity (GO:0004674)	31/344	0.000322006	ROCK1;PRKDC;PKN3;TESK1;TTK;PAK1;NUAK2;CHEK1;PBK;PIM1;MAP3K8;NEK2;MAP3K4;PLK4;PLK3;MAP3K1;CDKL5;PLK2;CDC7;PASK;MAPK13;MELK;LATS2;CDK5;STK17A;MAK;CDK2;CDK1;SIK1;SQSTM1;BMPR1A	GO_Molecular_Function_2021
	positive regulation of binding (GO:0051099)	12/90	0.0129687	APP;TIAM1;CDT1;DTX3L;TERT;AKTIP;GMNN;FLOT1;RAPGEF2;HES1;PARP9;MMP9	GO_Biological_Process_2021		protein kinase binding (GO:0019901)	8/506	0.00602791	CCNA2;FGR;CCNB1;PRKCD;NBEAL2;CDC25C;ESR1;CKS1B	GO_Molecular_Function_2021		regulation of cell cycle G2/M phase transition (GO:1902749)	12/85	6.8958e-06	PLK4;CENPF;TUBA1A;CEP135;CDK2;CDK1;CCP110;CEP72;NEK2;HAUS6;HMMR;TUBB4B	GO_Biological_Process_2021		DNA metabolic process (GO:0006259)	49/277	4.36549e-06	DCLRE1B;SMARCAL1;MCM8;GMNN;MCM10;BRCA1;EXO1;CHEK1;TOPBP1;POLE;GEN1;RMI2;TINF2;RAD51B;EID3;RAD51C;NSMCE4A;DMC1;DNA2;DCTPP1;RTEL1;RNASEH2A;PRKDC;TYMS;SAMHD1;RAD51AP1;POLD3;NT5E;CDC45;ORC1;CBS;ZRANB3;CDT1;UVRAG;ACD;XRCC2;XRCC3;FANCA;CDC7;FANCC;CDC6;FANCG;TICRR;UBE2T;POLE2;CDK2;CDK1;MMS19;ATR	GO_Biological_Process_2021		GDP-dissociation inhibitor activity (GO:0005092)	5/13	0.00466567	GDI1;GDI2;ARHGDIB;SH3BP4;ITGB1BP1	GO_Molecular_Function_2021
	positive regulation of peptidyl-tyrosine phosphorylation (GO:0050731)	15/134	0.0136112	LYN;PRNP;CNTF;CTF1;PTK6;PTPRJ;PARP14;PARP9;LRP8;GHR;ERBB3;ERBB4;HCLS1;HES1;JAK2	GO_Biological_Process_2021		cyclin-dependent protein serine/threonine kinase activator activity (GO:0061575)	2/8	0.00718486	CCNB1;CKS1B	GO_Molecular_Function_2021		DNA metabolic process (GO:0006259)	21/277	7.73749e-06	RNASEH2A;XRCC3;GMNN;CDC7;MCM10;CDC6;BRCA1;TYMS;RAD51AP1;POLD3;CDC45;ORC1;EXO1;POLE2;CHEK1;CDK2;CDK1;RBBP8;DNA2;TOPBP1;POLE	GO_Biological_Process_2021		mitotic sister chromatid segregation (GO:0000070)	26/102	5.26677e-06	NCAPG2;NCAPG;CCNB1;DSN1;CDC23;CHMP1B;CEP55;DLGAP5;SPAG5;NCAPH2;TUBG1;KNSTRN;NDC80;ZWINT;EML3;CENPE;KIF18A;KIF18B;PSRC1;ESPL1;CDK1;PHF13;CHMP3;KIF2C;NCAPD2;NCAPD3	GO_Biological_Process_2021		5'-flap endonuclease activity (GO:0017108)	4/8	0.00694407	GEN1;EXO1;ZGRF1;DNA2	GO_Molecular_Function_2021
	ERBB2 signaling pathway (GO:0038128)	7/32	0.0143791	ERBB3;ERBB4;ERBB2;GAB1;MATK;PTK6;PTPN12	GO_Biological_Process_2021		MHC class I protein binding (GO:0042288)	2/17	0.0285551	TUBB;TUBB4B	GO_Molecular_Function_2021		cell cycle G1/S phase transition (GO:0044843)	10/63	2.61463e-05	RB1;CCNA2;CCNE2;CCNE1;CUL3;CDK2;CDC7;CRLF3;POLE;CDKN3	GO_Biological_Process_2021		positive regulation of G2/M transition of mitotic cell cycle (GO:0010971)	11/20	7.23316e-06	RAD51B;CCNB1;RAD51C;CDK4;CDK1;CDC7;DBF4B;FBXO5;CDC25C;CDC25A;CDC25B	GO_Biological_Process_2021		motor activity (GO:0003774)	10/66	0.00696074	DYNC2H1;CENPE;MYO1E;KIF18A;KIF18B;KIF2A;KIF24;KIF2C;KIF1A;KIF15	GO_Molecular_Function_2021
	regulation of transcription involved in G1/S transition of mitotic cell cycle (GO:0000083)	7/32	0.0143791	CDT1;CDC45;ORC1;CCNE1;ID2;CDC6;TYMS	GO_Biological_Process_2021		endodeoxyribonuclease activity (GO:0004520)	2/20	0.0339867	RBBP8;RAG1	GO_Molecular_Function_2021		regulation of mitotic cell cycle (GO:0007346)	16/178	2.62939e-05	RB1;APP;DYNLT3;BUB1B;UBE2D1;CDC25C;CKS1B;CDC20;CCNB1;CDK1;CKS2;NEK2;FBXO5;DLGAP5;LGMN;MAD2L1	GO_Biological_Process_2021		regulation of phosphorylation (GO:0042325)	29/125	7.68486e-06	APP;NRP1;NUP205;CDKN1A;NUP107;CDKN1B;NUP188;PRKAG1;HSPB1;BCL10;PSEN1;EGFR;SDCBP;NUP85;SESN2;ROPN1L;FNIP1;LYN;CDKN2D;CDKN2C;NUP155;NUP133;PGAM1;SIRT2;NUP93;NUP35;NUP54;CD24;NUP37	GO_Biological_Process_2021		DNA replication origin binding (GO:0003688)	6/23	0.00696074	CDC45;ORC1;MCM8;DDX11;MCM10;CDC6	GO_Molecular_Function_2021
	protein localization to plasma membrane (GO:0072659)	15/136	0.0143791	RAB3D;DENND4C;ANK3;PDZK1;ATP1B1;EFR3B;NKD2;SLC9A3R1;EHD3;PACS1;RAB15;RAB13;FLOT1;INPP5K;RAPGEF2	GO_Biological_Process_2021		GTP binding (GO:0005525)	4/189	0.0442746	TUBB6;TUBB2A;TUBB;TUBB4B	GO_Molecular_Function_2021		double-strand break repair via homologous recombination (GO:0000724)	12/97	2.62939e-05	RAD51AP1;GINS2;CDC45;RMI1;RNF138;XRCC3;RBBP8;CDC7;SMC6;BRCA1;BRCA2;RAD54B	GO_Biological_Process_2021		defense response to virus (GO:0051607)	30/133	8.50869e-06	IFITM3;IFITM1;IFITM2;IFIT5;PHB;IFIT1;SAMHD1;LYST;IFIT3;RELA;AKAP1;IFIH1;PMAIP1;FLNA;SKP2;RSAD2;MLKL;APOBEC3H;DDX58;STAT1;MX2;MX1;ATAD3A;BST2;ISG20;MOV10;IRF3;OAS1;ABCE1;BCL2L1	GO_Biological_Process_2021		flap endonuclease activity (GO:0048256)	4/9	0.0088277	GEN1;EXO1;ZGRF1;DNA2	GO_Molecular_Function_2021
	DNA replication (GO:0006260)	13/108	0.0161047	RNASEH2A;RMI1;CDC7;MCM10;CDC6;BRCA1;FAM111B;CDC45;ORC1;EXO1;CHEK1;RBBP8;MCMBP	GO_Biological_Process_2021		MHC protein binding (GO:0042287)	2/28	0.0442746	TUBB;TUBB4B	GO_Molecular_Function_2021		mitotic metaphase plate congression (GO:0007080)	9/51	3.67933e-05	CENPE;CCNB1;KIF18A;PSRC1;CUL3;MIS12;KIF2C;CEP55;NDC80	GO_Biological_Process_2021		G1/S transition of mitotic cell cycle (GO:0000082)	23/85	8.50869e-06	CDKN2D;CDT1;PLK3;CDKN1A;CDKN1B;CDKN2C;RRM2;PLK2;CDC7;CDC6;TYMS;CDC25A;DHFR;LATS2;CDC45;CCNE2;ORC1;CDK5;CDK4;CDK2;FBXO5;POLE;CDKN3	GO_Biological_Process_2021		tau protein binding (GO:0048156)	7/40	0.0227194	ROCK1;CDK5;MAP2;MAP1A;FYN;CLU;LGMN	GO_Molecular_Function_2021
	peptidyl-tyrosine phosphorylation (GO:0018108)	10/69	0.0195118	GHR;LYN;HCK;ERBB4;FLT4;ERBB2;PTK6;EPHB2;JAK2;MAPK3	GO_Biological_Process_2021		single-stranded DNA binding (GO:0003697)	3/97	0.0442746	CDC45;RBBP8;MCM10	GO_Molecular_Function_2021		cyclin-dependent protein serine/threonine kinase regulator activity (GO:0016538)	8/44	0.000621914	CCNA2;CCNB2;CCNB1;CCNE2;CCNE1;CKS2;CKS1B;CDK5R1	GO_Molecular_Function_2021		regulation of cell cycle (GO:0051726)	50/296	1.15665e-05	CDKN1A;CDKN1B;GMNN;BRCA1;CDC14A;CKS1B;MAEA;RPS6KA2;CHEK1;PIM3;FBXO5;SOX9;SKP2;TRIM21;DLGAP5;NKX3-1;PHACTR4;TSPYL2;DUSP1;MLF1;SIRT2;CDC25A;CKS2;SIK1;IRF6;BIRC2;CDC123;NOTCH1;ARNTL;CCNB2;SDCBP;CCNB1;FIGNL1;TP53INP1;MAP2K6;CDKN2D;AFAP1L2;CDKN2C;MX2;STAT3;PPP2R3B;TBX3;GADD45G;NR4A1;CENPF;CDK5;CDK4;MDM2;FGFR2;CDKN3	GO_Biological_Process_2021		endodeoxyribonuclease activity (GO:0004520)	5/20	0.0227194	ZRANB3;DCLRE1C;EXO1;RBBP8;DNA2	GO_Molecular_Function_2021
	protein serine/threonine kinase activity (GO:0004674)	29/344	0.0124093	BRSK1;NRK;TESK2;CAMKK1;RPS6KA5;CHEK2;CHEK1;CAMK2G;MAPK3;PRKCH;CDKL5;CAMK1D;PLK2;PRKCD;LIMK1;DYRK1B;BRAF;CDC7;PASK;NRBP1;PINK1;CDK6;TAOK3;MAPKAPK3;FAM20C;SGK3;PRKD1;SGK1;CDKL1	GO_Molecular_Function_2021		protein kinase regulator activity (GO:0019887)	3/98	0.0442746	CCNA2;CCNB2;CCNB1	GO_Molecular_Function_2021		tubulin binding (GO:0015631)	19/307	0.00117153	PRNP;AGTPBP1;SPAG5;ARL3;HAUS6;BRCA1;BRCA2;KIF15;CENPE;KIF18A;KIF18B;PSRC1;RACGAP1;TRIM36;KIF2C;FSD1;DLGAP5;SYBU;CDK5R1	GO_Molecular_Function_2021		protein serine/threonine kinase activity (GO:0004674)	62/344	1.16994e-07	TRIO;SLK;CHEK2;RPS6KA2;CHEK1;PBK;PIM1;TLK1;MAP3K8;NEK2;PIM3;NEK3;MAP3K6;MAP3K4;CDKL5;SYK;RIPK2;DAPK2;CASK;PRKCA;PASK;MELK;LATS2;MAK;SIK3;BMP2K;ULK2;FAM20C;SIK1;PRKD1;TNIK;SQSTM1;NIM1K;PRKDC;PKN3;TTK;EGFR;PAK1;MAPK8;NUAK2;MKNK1;PAK6;MAP4K5;MAP4K4;MAPK3;PLK4;NEK8;PLK3;PLK2;CDC42BPG;LIMK2;CDC7;CDC42BPA;MAPK13;PINK1;SNRK;CDK5;STK17A;CDK4;CDK2;CDK1;ATR	GO_Molecular_Function_2021		microtubule plus-end binding (GO:0051010)	5/20	0.0227194	CLIP2;KIF18A;KIF2C;KNSTRN;MAPRE2	GO_Molecular_Function_2021
	protein kinase binding (GO:0019901)	36/506	0.0253949	TFRC;DIRAS1;PTPRJ;WDR45;HDAC7;CASP9;GHR;CCND3;DUSP10;RNF138;CAMK2N1;CHEK2;KIF13B;BLNK;JAK2;SASH1;DUSP4;LRBA;PRKCD;AXIN1;MAPK8IP3;CDC25A;TUBA4A;NELL2;ACTA2;TOM1L2;PINK1;MAPKAPK3;NBEA;NBR1;HCLS1;UTRN;CD24;BCL2L1;TP73;TJP2	GO_Molecular_Function_2021		neutral amino acid transmembrane transporter activity (GO:0015175)	2/32	0.045997	SLC7A5;SFXN3	GO_Molecular_Function_2021		cyclin-dependent protein serine/threonine kinase activator activity (GO:0061575)	4/8	0.00117153	CCNB1;CKS2;CDK5R1;CKS1B	GO_Molecular_Function_2021		kinase binding (GO:0019900)	74/461	2.59507e-07	ERRFI1;CDKN1A;MIDN;CDKN1B;DGKD;PRKAG1;HSPB1;WDR45;LYST;CKS1B;TRIM6;CHEK2;RB1CC1;BLNK;FBXO5;TRIM21;CDK5RAP2;DUSP3;BORA;PGAM1;CDC25C;CDC25A;TUBA4A;CDC25B;DNAJC3;ACTA2;CCNA2;TOM1L2;ACTBL2;CKS2;TAX1BP1;SIK1;MAPRE3;SQSTM1;TELO2;PFKFB2;SHC4;MVP;BCL10;DBF4B;FOXO3;EGFR;RELA;RELB;CCNB1;RACGAP1;RNF138;FLNA;FAM83D;FAM83B;MAP2K6;CDKN2D;NEK9;SMAD1;CDKN2C;GSN;CEP152;SPDYC;STAT3;NBEAL2;PARP16;CDC6;ESR1;MOB1B;PE…	GO_Molecular_Function_2021		cysteine-type peptidase activity (GO:0008234)	11/98	0.0289728	USP46;USP13;ESPL1;CASP6;CTSL;USP10;ATG4C;USP1;CASP2;BLMH;LGMN	GO_Molecular_Function_2021
	protein homodimerization activity (GO:0042803)	41/636	0.0408753	DCLRE1B;DGKD;TFRC;SHMT2;FLT4;HSPB8;ZBTB1;AHR;CORO1A;RAP1GAP;SRM;GHR;TERT;IMPA2;ERBB4;CHEK2;STC2;KYNU;HES1;BAK1;GBP2;CAMK2G;S100A11;APPL2;DGAT2;FZD4;EPHX2;AXIN1;COMMD1;TPD52L1;NRBP1;BST2;VIL1;RABEP1;DPYD;BCL2;ANG;MVD;S100P;GLA;BCL2L1	GO_Molecular_Function_2021		guanyl ribonucleotide binding (GO:0032561)	4/214	0.045997	TUBB6;TUBB2A;TUBB;TUBB4B	GO_Molecular_Function_2021		ketosteroid monooxygenase activity (GO:0047086)	3/5	0.00692866	AKR1C1;AKR1C3;AKR1C2	GO_Molecular_Function_2021		protein kinase binding (GO:0019901)	77/506	8.67539e-07	ERRFI1;CDKN1A;CDKN1B;IRS1;PRKAG1;HSPB1;WDR45;LYST;DUSP16;CKS1B;TRIM6;DUSP10;CHEK2;RB1CC1;BLNK;FBXO5;SOX9;TRIM21;CDK5RAP2;DUSP4;EPHA4;DUSP3;BORA;DUSP1;PGAM1;CDC25C;DUSP6;CDC25A;TUBA4A;CDC25B;DNAJC3;ACTA2;CCNA2;TOM1L2;ACTBL2;CKS2;SIK1;MAPRE3;SQSTM1;TELO2;PFKFB2;SHC4;MVP;NEDD9;BCL10;DBF4B;FOXO3;PPM1D;RELA;RELB;CCNB1;RACGAP1;RNF138;FAM83D;PDLIM5;FAM83B;MAP2K6;CDKN2D;SPAG9;NEK9;SMAD1;CDKN2C;GCH1;CEP15…	GO_Molecular_Function_2021		microtubule motor activity (GO:0003777)	8/56	0.0289728	CENPE;KIF18A;KIF18B;KIF2A;KIF24;KIF2C;KIF1A;KIF15	GO_Molecular_Function_2021
	RNA-DNA hybrid ribonuclease activity (GO:0004523)	3/5	0.0408753	RNASEH1;RNASEH2A;EXO1	GO_Molecular_Function_2021		DNA secondary structure binding (GO:0000217)	2/33	0.045997	XRCC3;RBBP8	GO_Molecular_Function_2021		microtubule binding (GO:0008017)	14/232	0.0118959	PRNP;SPAG5;ARL3;HAUS6;KIF15;CENPE;KIF18A;KIF18B;PSRC1;RACGAP1;KIF2C;FSD1;DLGAP5;SYBU	GO_Molecular_Function_2021		microtubule binding (GO:0008017)	45/232	8.67539e-07	CEP57;TUBGCP2;MTCL1;CCDC69;NDRG1;SKA1;SKA2;KIF15;MAP1LC3B;SPAST;RACGAP1;HAUS8;MAP2;KIF5C;HAUS7;KIF1A;KIF3C;FAM83D;GTSE1;DLGAP5;DYNC1I1;CDK5RAP2;MAP4K4;GABARAPL2;PRNP;GAS2L3;SPAG5;NDE1;MX2;MX1;KNSTRN;EML2;EML3;CENPE;CLIP2;KIF18A;KIF18B;PSRC1;KIF2A;CDK5;MAP1A;KIF2C;MAPRE3;MAPRE2;MDM1	GO_Molecular_Function_2021		cyclin-dependent protein serine/threonine kinase regulator activity (GO:0016538)	7/44	0.0295197	CDKN2D;CCNA2;CCNB2;CDKN1A;CCNB1;CDKN2C;CCNE2	GO_Molecular_Function_2021
	phosphatidylinositol binding (GO:0035091)	11/92	0.0408753	PLEKHF2;BCAS3;MYO1E;DENND1A;MCF2L;SNX24;SNX22;WDR45;PASK;APPL2;PARD3B	GO_Molecular_Function_2021								kinase binding (GO:0019900)	21/461	0.0139047	RB1;TFRC;CAV1;CDC6;CDC25C;HIF1A;ELAVL1;ADRA2A;CKS1B;CCNA2;TIAM1;CCNB1;RACGAP1;TRIM5;RNF138;CKS2;VDAC1;FBXO5;SCN5A;JAK2;CDK5R1	GO_Molecular_Function_2021		tubulin binding (GO:0015631)	54/307	8.67539e-07	CEP57;MTCL1;BRCA1;BRCA2;KIF15;MAP1LC3B;KIF5C;FAM110C;KIF1A;GTSE1;DLGAP5;GIT1;CDK5RAP2;GABARAPL2;GAS2L3;AGTPBP1;EML2;EML3;CLIP2;PSRC1;KIF2A;MAP1A;KIF2C;MAPRE3;MAPRE2;TUBGCP2;CCDC69;NDRG1;GABARAP;SKA1;SKA2;PAK1;SPAST;RACGAP1;HAUS8;MAP2;FYN;KIF3C;FAM83D;CCT5;DYNC1I1;MAP4K4;PRNP;SPAG5;NDE1;MX2;MX1;TBCD;CENPE;KIF18A;KIF18B;CDK5;CENPJ;MDM1	GO_Molecular_Function_2021		DNA secondary structure binding (GO:0000217)	6/33	0.031098	RAD51AP1;GEN1;RAD51B;FANCM;XRCC2;RBBP8	GO_Molecular_Function_2021
	mitogen-activated protein kinase binding (GO:0051019)	6/29	0.0408753	DUSP4;DUSP10;MAPKAPK3;DIRAS1;NBR1;PTPRJ	GO_Molecular_Function_2021								oxidoreductase activity, acting on the CH-CH group of donors, NAD or NADP as acceptor (GO:0016628)	4/18	0.0165313	BDH2;AKR1C1;AKR1C2;LBR	GO_Molecular_Function_2021		magnesium ion binding (GO:0000287)	28/146	0.000600433	PIF1;NIM1K;NUDT3;HMGCL;NUAK2;IMPA1;FIGNL1;ENOSF1;HACL1;MAP3K6;GEN1;DUT;EYA2;IDH1;SPHK1;CDC42BPG;CDC42BPA;GCLC;RAP2A;PINK1;SNRK;RRAGC;SIK3;SIK1;S100P;HPRT1;TKT;DCTPP1	GO_Molecular_Function_2021		endodeoxyribonuclease activity, producing 5'-phosphomonoesters (GO:0016888)	4/14	0.035084	GEN1;ZGRF1;EXO1;DNA2	GO_Molecular_Function_2021
	GTP binding (GO:0005525)	17/189	0.0408753	ARL3;DIRAS1;RAB27B;TUBG1;TUBA4A;RAB32;TUBB6;TUBB2B;RAB31;TUBB2A;TUBA3C;GNAT2;RRAGB;RAB26;RAB13;GBP2;HRAS	GO_Molecular_Function_2021								protein serine/threonine kinase activity (GO:0004674)	17/344	0.0165313	PLK4;CDC7;TTK;RPS6KA3;SLK;MELK;CHEK1;CDK2;PBK;PIM1;CDK1;BMP2K;NEK2;SGK1;MAPK6;MARK2;HTATIP2	GO_Molecular_Function_2021		purine ribonucleoside triphosphate binding (GO:0035639)	62/460	0.00084968	PANK3;RASEF;PRKAG1;TUBA1A;PIM1;TLK1;MAP3K6;SEPHS1;RAB8A;CDKL5;DAPK2;SPHK1;TUBB;TUBG1;TUBA4A;RAB32;RAP2A;TUBB2A;RAB31;RAP2B;LATS2;RRAGC;OAS1;RRAGB;RRAGD;SIK3;MYH9;SIK1;PIF1;NIM1K;RTEL1;RAB1B;TUBD1;HSPA14;NUAK2;RRAS;MKNK1;HACL1;MAP4K5;MAP4K4;HSPA8;RRM1;GCH1;HSPA5;MLKL;CDC42BPG;MX2;RAB27A;HSPA2;CDC42BPA;MFHAS1;PPP5C;MYO1B;PINK1;SNRK;RIT1;STK17A;RAB13;TRIP13;ABCE1;PFKM;PFKP	GO_Molecular_Function_2021
	cadherin binding (GO:0045296)	24/322	0.0474447	CAST;MACF1;LAD1;LRRC59;NOTCH3;HSPA8;ANXA1;CTNND2;ARHGAP18;PTPRJ;SLC3A2;ANK3;CGN;NDRG1;LIMA1;TBC1D2;DIAPH3;PPME1;COBLL1;CTNNA3;S100P;S100A11;PFKP;TJP2	GO_Molecular_Function_2021								androsterone dehydrogenase activity (GO:0047023)	3/8	0.0165313	AKR1C1;AKR1C3;AKR1C2	GO_Molecular_Function_2021		GTPase binding (GO:0051020)	33/201	0.00213007	DOCK4;RTKN;TNFAIP1;NDRG1;FGD1;FGD3;AKAP13;PAK1;FGD6;ARHGDIB;TBC1D30;FLNA;SH3BP4;WASF1;SPTBN1;RAB8A;EXPH5;UNC13B;NGFR;CDKL5;EXOC8;RABGGTB;RNF41;EHD1;RRAGC;ALS2;RRAGB;RAB34;RRAGD;SGSM2;DMXL2;KCTD13;OPTN	GO_Molecular_Function_2021
	guanyl ribonucleotide binding (GO:0032561)	18/214	0.0488853	DIRAS1;ARL3;RAB27B;TUBG1;TUBA4A;RAB32;TUBB2B;TUBB6;TUBB2A;TUBA3C;RAB31;GNAT2;RRAGB;RAB26;RAB13;RAPGEF2;GBP2;HRAS	GO_Molecular_Function_2021								single-stranded DNA binding (GO:0003697)	8/97	0.0190327	RAD51AP1;CDC45;RNF138;RBBP8;MCM10;SMC6;BRCA2;MLH1	GO_Molecular_Function_2021		GTPase activator activity (GO:0005096)	47/336	0.00317891	ARHGAP11A;ERRFI1;DENND1B;NRP1;ARHGAP11B;DOCK5;DOCK4;ARHGEF28;RGS16;ARHGAP19;SIPA1L2;IQGAP3;FGD1;RIC8A;FGD3;CYTH3;AKAP13;CYTH2;ARHGAP42;RGS2;FGD6;RGS3;RACGAP1;SH3BP1;CHN1;TBC1D30;DENND5A;FNIP1;CYTH1;VAV3;EIF2B5;DENND2C;DENND4A;RALGAPA2;TBCD;ELMOD3;ARHGAP29;ARHGAP26;ARFGAP3;ALS2;SGSM2;RAPGEF1;RGS10;RAPGEF2;NUCB1;RIN2;NUCB2	GO_Molecular_Function_2021
													bile acid binding (GO:0032052)	3/9	0.0190327	AKR1C1;AKR1C3;AKR1C2	GO_Molecular_Function_2021		small GTPase binding (GO:0031267)	29/175	0.00439191	DOCK4;RTKN;TNFAIP1;NDRG1;FGD1;FGD3;AKAP13;PAK1;FGD6;ARHGDIB;TBC1D30;FLNA;SH3BP4;WASF1;RAB8A;EXPH5;UNC13B;NGFR;CDKL5;EXOC8;RABGGTB;RNF41;EHD1;ALS2;RAB34;DMXL2;SGSM2;KCTD13;OPTN	GO_Molecular_Function_2021
													protein kinase regulator activity (GO:0019887)	8/98	0.0190327	CCNA2;CCNB2;CCNB1;CCNE2;CCNE1;SH3BP5;MARK2;CDK5R1	GO_Molecular_Function_2021		MAP kinase phosphatase activity (GO:0033549)	6/12	0.00792021	DUSP4;DUSP10;DUSP3;DUSP1;DUSP16;DUSP6	GO_Molecular_Function_2021
													DNA-directed DNA polymerase activity (GO:0003887)	4/21	0.0190344	POLD3;POLE2;REV1;POLE	GO_Molecular_Function_2021		phosphatase binding (GO:0019902)	21/114	0.00792021	CSRNP2;CDKN1B;ANAPC7;JUP;SH2D4A;MVP;STAT3;MTMR9;PIK3R1;MTMR4;EGFR;CNST;PPP1R3C;TRAF3;CDC27;RCAN3;ERBB2;ANAPC4;NEK2;JAK1;MAPK3	GO_Molecular_Function_2021
													bHLH transcription factor binding (GO:0043425)	4/22	0.0198646	KDM1A;BHLHE41;FHL2;ASCL1	GO_Molecular_Function_2021		protein phosphatase binding (GO:0019903)	22/123	0.00792021	CDKN1B;ANAPC7;JUP;SPHK1;MVP;STAT3;MTMR9;PIK3R1;AKAP5;MTMR4;FOXO1;EGFR;MFHAS1;PPP1R3C;TRAF3;CDC27;ENSA;ERBB2;ANAPC4;NEK2;JAK1;PHACTR4	GO_Molecular_Function_2021
													DNA polymerase activity (GO:0034061)	4/22	0.0198646	POLD3;POLE2;REV1;POLE	GO_Molecular_Function_2021		adenyl ribonucleotide binding (GO:0032559)	42/306	0.00792021	PIF1;NIM1K;RTEL1;PANK3;ACSS2;PRKAG1;HSPA14;NUAK2;MKNK1;PIM1;TLK1;HACL1;MAP4K5;MAP3K6;SLC19A1;MAP4K4;HSPA8;RRM1;CDKL5;HSPA5;MLKL;DAPK2;SPHK1;CDC42BPG;HSPA2;CDC42BPA;PPP5C;GCLC;MYO1B;PINK1;SNRK;LATS2;OAS1;STK17A;SIK3;RAPGEF2;MYH9;SIK1;TRIP13;ABCE1;PFKM;PFKP	GO_Molecular_Function_2021
													DNA replication origin binding (GO:0003688)	4/23	0.022211	CDC45;ORC1;MCM10;CDC6	GO_Molecular_Function_2021		protein homodimerization activity (GO:0042803)	74/636	0.0085507	CEP57;DCLRE1B;DGKD;PANK3;HIP1;MTCL1;HSPB8;BHLHE41;HSPB1;AHR;TRIM6;ATIC;SLK;IMPA1;CHEK2;AOX1;TRIM21;IL6R;APPL2;TPD52;GEN1;HMGCS1;MME;RIPK2;NOG;KNSTRN;DCK;QTRT1;ALS2;IRF3;CEACAM5;S100A6;MYH9;MVD;TKT;SHMT1;RPE;UBA5;ODC1;PDGFA;RELA;CBS;ERBB4;PSAP;FLNA;MCL1;JUP;GCH1;AADAT;STAT1;IDH1;STAT3;SLC8B1;WDR54;VEGFA;GGCT;GSTZ1;BST2;GNPTG;CENPF;GALE;TP53I3;GLB1;KLHL7;BAX;GALM;S100P;TRIM38;TCF3;MMACHC;GLA;FGFR2;…	GO_Molecular_Function_2021
													alditol:NADP+ 1-oxidoreductase activity (GO:0004032)	3/11	0.0247227	AKR1C1;AKR1C3;AKR1C2	GO_Molecular_Function_2021		GTPase regulator activity (GO:0030695)	34/233	0.0086762	ARHGAP11A;GPSM1;ERRFI1;NRP1;ARHGAP11B;GPSM2;RTKN;GDI1;RGS16;ARHGAP19;SIPA1L2;IQGAP3;RIC8A;ARHGAP42;RGS2;RGS3;RACGAP1;SH3BP1;CHN1;TBC1D30;SH3BP4;VAV3;RALGAPA2;TBCD;ELMOD3;ARHGAP29;ARHGAP26;ARFGAP3;ALS2;SGSM2;RGS10;RAPGEF2;RIN2;CPEB2	GO_Molecular_Function_2021
													purine ribonucleoside triphosphate binding (GO:0035639)	19/460	0.0298014	PRPS1;RRM1;HSPA5;HSPA4;ARL3;TUBB4B;AK6;RAP1B;TUBB6;TUBA1A;TUBB2A;RAB31;GNAT2;TUBB3;PIM1;UBA2;KRAS;TRIP13;MARK2	GO_Molecular_Function_2021		gamma-tubulin binding (GO:0043015)	8/23	0.0086762	PAK1;RACGAP1;TUBGCP2;CENPJ;BRCA2;NDRG1;GIT1;CDK5RAP2	GO_Molecular_Function_2021
													protein kinase binding (GO:0019901)	20/506	0.0358927	EPHA4;TFRC;IRS1;CAV1;CDC25C;HIF1A;ELAVL1;ADRA2A;CKS1B;CCNA2;CCNB1;RACGAP1;TRIM5;RNF138;CKS2;VDAC1;FBXO5;SCN5A;JAK2;CDK5R1	GO_Molecular_Function_2021		ubiquitin-like protein ligase binding (GO:0044389)	39/282	0.00892669	USP13;GPI;CDKN1A;UBE2D4;UBE2D1;UBE2L6;BCL10;BRCA1;CLU;GABARAP;EGFR;RELA;FOXO1;MAP1LC3B;CCNB1;CBS;CHEK2;JAK1;GABARAPL2;NGFR;HSPA8;HSPA5;DTX3L;STAT1;UBE2C;DDX58;TUBB;PARP9;SNCAIP;PER1;MFHAS1;PINK1;TRAF4;TRAF3;UBE2T;TCP1;TRAF5;MDM2;SQSTM1	GO_Molecular_Function_2021
													protein homodimerization activity (GO:0042803)	23/636	0.0496681	PRPS1;G6PD;TFRC;CADM1;HMGCS1;UGT1A1;ACTN1;HSPB8;TPM1;BHLHE41;RNF8;CPOX;TPD52L1;ELAVL1;ADRA2A;CENPF;GALE;SLK;TRIM5;KLHL7;IL6R;GLA;MAD2L1	GO_Molecular_Function_2021		ATP binding (GO:0005524)	38/278	0.0128287	PIF1;NIM1K;RTEL1;PANK3;PRKAG1;HSPA14;NUAK2;MKNK1;PIM1;TLK1;HACL1;MAP4K5;MAP3K6;MAP4K4;HSPA8;RRM1;CDKL5;HSPA5;MLKL;DAPK2;SPHK1;CDC42BPG;HSPA2;CDC42BPA;PPP5C;MYO1B;PINK1;SNRK;LATS2;OAS1;STK17A;SIK3;MYH9;SIK1;TRIP13;ABCE1;PFKM;PFKP	GO_Molecular_Function_2021
																			cyclin-dependent protein serine/threonine kinase regulator activity (GO:0016538)	11/44	0.0135038	CDKN2D;CCNA2;CCNB2;CDKN1A;CCNB1;CDKN1B;CDKN2C;CCNE2;CCNG1;CKS2;CKS1B	GO_Molecular_Function_2021
																			guanyl-nucleotide exchange factor activity (GO:0005085)	24/149	0.0135797	EIF2B5;VAV3;DENND1B;DOCK5;DENND2C;DOCK4;DENND4A;ARHGEF28;FGD1;RIC8A;CYTH3;FGD3;AKAP13;CYTH2;FGD6;ALS2;RAPGEF1;RAPGEF2;NUCB1;DENND5A;FNIP1;RIN2;CYTH1;NUCB2	GO_Molecular_Function_2021
																			cadherin binding (GO:0045296)	42/322	0.0147636	TES;PSEN1;NDRG1;EGFR;LIMA1;CCNB2;ARVCF;BAIAP2L1;ATIC;SLK;CALD1;COBLL1;FLNA;PAK6;SFN;PDLIM5;SPTAN1;SPTBN1;TMPO;SPTBN2;CAST;HSPA8;ANXA1;JUP;ANXA2;HSPA5;STAT1;IDH1;EHD1;MYO1B;GPRC5A;DIAPH3;FMNL2;CAPZA1;FSCN1;PLIN3;MYH9;S100P;CD46;PHLDB2;PFKP;EPHA2	GO_Molecular_Function_2021
																			MAP kinase tyrosine/serine/threonine phosphatase activity (GO:0017017)	5/10	0.0147636	DUSP4;DUSP10;DUSP1;DUSP16;DUSP6	GO_Molecular_Function_2021
																			protein tyrosine/threonine phosphatase activity (GO:0008330)	5/10	0.0147636	DUSP4;DUSP10;DUSP1;DUSP16;DUSP6	GO_Molecular_Function_2021
																			phosphatidylinositol-3,4-bisphosphate binding (GO:0043325)	8/26	0.0152997	HIP1;FCHSD2;PLEKHA2;SESTD1;DAPP1;GAB2;PLEKHA4;PHLDA3	GO_Molecular_Function_2021
																			transition metal ion binding (GO:0046914)	53/445	0.0231582	ZNF331;SUV39H2;TES;B4GALT1;CBLB;ALKBH8;LOXL2;IFIH1;IMPA1;DHX58;TIMP2;PIM1;TNFSF10;AOX1;TK1;ENPP5;ARG2;MME;DDX58;SORD;RABGGTB;ATAD3B;ATAD3A;SIRT2;PLA2G15;ETHE1;FAM20C;BIRC2;KDM7A;FTL;KDM3A;SHMT1;UBA5;CRIP2;CXXC5;SAMHD1;CXXC4;HMGCL;ALOX5;GPC1;LTA4H;PCK2;EGR1;PRNP;ERAP2;GCH1;RNF26;SOD2;THAP11;NAPEPLD;MDM2;TAB3;ABCE1	GO_Molecular_Function_2021
																			protein tyrosine/serine/threonine phosphatase activity (GO:0008138)	7/22	0.0255128	DUSP4;DUSP3;DUSP10;DUSP1;DUSP16;DUSP6;CDKN3	GO_Molecular_Function_2021
																			cysteine-type peptidase activity (GO:0008234)	17/98	0.0289561	USP46;USP13;USP5;USP20;USP10;USP21;USP18;CASP7;CTSO;ESPL1;CTSL;CTSK;CAPN2;USP1;BLMH;ATG4A;LGMN	GO_Molecular_Function_2021
																			mitogen-activated protein kinase binding (GO:0051019)	8/29	0.0289561	DUSP4;DUSP10;GCH1;TNIP1;DUSP1;PPM1D;DUSP16;DUSP6	GO_Molecular_Function_2021
																			four-way junction DNA binding (GO:0000400)	6/17	0.0289561	GEN1;RAD51B;RAD51C;FANCM;XRCC2;XRCC3	GO_Molecular_Function_2021

## Sheet: Supplementary Table 4
	Supplementary Table 4: Results of drug-target subnetwork topological analysis showing the number of proteins (nodes) and their interactions (edges) at different doses.
Drug	DEG_0.04 um	Nodes_0.04 um	Edges_0.04 um	DEG_0.12 um	Nodes_0.12 um	Edges_0.12 um	DEG_0.37 um	Nodes_0.37 um	Edges_0.37 um	DEG_1.11 um	Nodes_1.11 um	Edges_1.11 um	Nodes_SD	Edges_SD
daunorubicin	2022	658	7777	2511	658	7777	4077	658	7777	5478	658	7777	0	0
clioquinol	923	658	7777	847	245	599	511	124	498	456	124	498	253.338	3622.98
curcumin	438	658	7777	203	109	570	768	124	498	700	37	100	286.527	3699.61
alisertib	549	658	7777	1222	658	7777	837	658	7777	1411	658	7777	0	0
cediranib	577	658	7777	735	658	7777	980	15	20	1273	37	100	364.996	4455.53
dasatinib	39	658	7777	51	658	7777	40	658	7777	59	22	139	318	3819
gemcitabine	1910	658	7777	2633	658	7777	2570	658	7777	2591	658	7777	0	0
dacarbazine	344	658	7777	475	17	20	1499	658	7777	2020	37	100	364.4	4455.53
spironolactone	822	658	7777	269	37	100	517	16	16	1031	22	139	316.623	3846.34
docetaxel	1215	658	7777	2088	124	498	1822	658	7777	1923	658	7777	267	3639.5
doxorubicin	1424	658	7777	1599	658	7777	3018	658	7777	6521	658	7777	0	0
phenytoin	488	658	7777	526	10	9	781	37	100	189	22	139	317.692	3847.55
gefitinib	57	658	7777	69	22	139	181	124	498	71	37	100	301.868	3769.93
rociletinib	1587	658	7777	701	658	7777	838	658	7777	424	12	27	323	3875
osimertinib	110	658	7777	88	109	570	118	109	570	130	37	100	288.503	3688.49
bosutinib	119	658	7777	95	11	16	96	37	100	86	22	139	317.512	3846.34
buparlisib	2548	658	7777	1454	658	7777	797	658	7777	855	658	7777	0	0
ganetespib	2437	658	7777	2488	658	7777	2235	658	7777	2123	658	7777	0	0
trametinib	3721	658	7777	953	658	7777	325	25	26	269	658	7777	316.5	3875.5
everolimus	488	658	7777	1065	22	139	316	40	44	659	658	7777	362.073	4437.39
talazoparib	2935	658	7777	1184	245	599	2155	124	498	648	17	20	280.577	3710.94
temozolomide	382	658	7777	1846	109	570	628	124	498	322	658	7777	312.695	4181.85
geldanamycin	82	658	7777	730	658	7777	1160	658	7777	1323	658	7777	0	0
diethylstilbestrol	690	658	7777	583	22	139	552	109	570	1051	124	498	290.007	3692.15
bazedoxifene	2280	658	7777	1522	658	7777	1370	658	7777	1100	658	7777	0	0
fulvestrant	2075	658	7777	2103	658	7777	1852	658	7777	2200	658	7777	0	0
estriol	495	658	7777	1152	658	7777	932	658	7777	1343	37	100	310.5	3838.5
mestranol	472	658	7777	624	22	139	222	109	570	249	22	139	306.258	3752.67
raloxifene	1115	658	7777	1149	658	7777	1022	658	7777	998	658	7777	0	0
ixabepilone	979	658	7777	1850	658	7777	3668	658	7777	2452	658	7777	0	0
hexachlorophene	827	658	7777	428	17	20	772	37	100	932	109	570	304.408	3781.29
alpelisib	415	658	7777	243	124	498	359	37	100	474	37	100	298.828	3776.83
dienogest	583	658	7777	281	37	100	426	22	139	1277	37	100	313.08	3832.04
methoxsalen	677	658	7777	610	17	20	846	658	7777	1092	15	20	370.66	4478.51
exemestane	831	658	7777	854	124	498	367	37	100	545	109	570	286.527	3699.61
propylthiouracil	686	658	7777	293	124	498	464	12	27	2284	15	20	308.269	3804.25
caffeine	582	658	7777	312	658	7777	437	37	100	405	22	139	362.916	4421.09
baricitinib	612	658	7777	651	658	7777	858	17	20	1366	245	599	318.183	4317.84
norethindrone	240	658	7777	515	124	498	318	658	7777	865	15	20	342.672	4344.9
tanaproget	1179	658	7777	797	37	100	590	22	139	447	37	100	313.08	3832.04
volasertib	2573	658	7777	3468	658	7777	2834	658	7777	3595	22	139	318	3819
rigosertib	891	658	7777	1068	658	7777	1504	658	7777	1786	37	100	310.5	3838.5
colchicine	899	658	7777	2070	658	7777	1974	37	100	2489	658	7777	310.5	3838.5
epirubicin	1778	658	7777	2619	658	7777	4790	658	7777	6486	658	7777	0	0
mitoxantrone	299	658	7777	815	658	7777	2208	658	7777	4292	658	7777	0	0
camptothecin	2824	658	7777	5403	658	7777	4479	658	7777	6257	658	7777	0	0
indibulin	2655	658	7777	2016	658	7777	2919	658	7777	2993	658	7777	0	0
vorinostat	3697	658	7777	911	658	7777	460	658	7777	501	109	570	274.5	3603.5
dolastatin-10	2854	658	7777	3431	658	7777	2854	658	7777	3067	658	7777	0	0
floxuridine	2678	658	7777	1991	658	7777	4340	124	498	2379	658	7777	267	3639.5
reserpine	666	658	7777	1837	11	16	634	658	7777	682	245	599	320.561	4319.08
verapamil	718	658	7777	860	658	7777	1678	109	570	698	124	498	312.695	4181.85
phentolamine	733	658	7777	280	124	498	1038	25	26	719	37	100	301.247	3790.17
sulfasalazine	485	658	7777	350	37	100	497	25	26	431	658	7777	362.032	4453.78
tiagabine	793	658	7777	307	658	7777	593	658	7777	407	37	100	310.5	3838.5
clomipramine	995	658	7777	4616	25	26	772	658	7777	902	25	26	365.463	4475.04
ritonavir	912	658	7777	1651	245	599	1185	658	7777	1238	245	599	238.446	4144.22
acenocoumarol	1279	658	7777	343	25	26	718	124	498	689	22	139	304.214	3783.36
gabapentin	1029	658	7777	576	124	498	1431	658	7777	1376	658	7777	267	3639.5
digoxin	998	658	7777	3885	658	7777	4069	658	7777	6101	658	7777	0	0
ondansetron	494	658	7777	545	13	12	308	37	100	217	109	570	305.238	3782.77
lamivudine	261	658	7777	1154	109	570	279	11	16	248	658	7777	347.566	4326.8
isoniazid	1247	658	7777	892	17	22	473	37	100	210	658	7777	364.4	4454.95
clozapine	1418	658	7777	2984	109	570	1581	658	7777	962	25	26	342.933	4323.71
felodipine	716	658	7777	731	658	7777	904	24	30	733	658	7777	317	3873.5
agomelatine	199	658	7777	1360	658	7777	273	658	7777	1403	658	7777	0	0
nicardipine	1263	658	7777	741	658	7777	261	22	139	924	245	599	316.209	4281.13
propranolol	395	658	7777	352	17	20	831	658	7777	584	37	100	364.4	4455.53
miconazole	1481	658	7777	148	124	498	140	658	7777	1571	658	7777	267	3639.5
capsaicin	797	658	7777	1295	25	26	390	658	7777	2136	22	139	366.331	4442.66
mefloquine	541	658	7777	1124	658	7777	668	658	7777	593	13	12	322.5	3882.5
fluphenazine	822	658	7777	290	658	7777	574	658	7777	564	658	7777	0	0
simeprevir	1096	658	7777	313	12	27	255	16	16	379	658	7777	371.817	4477.64
voriconazole	1233	658	7777	417	22	139	486	15	20	491	245	599	301.55	3770.44
paroxetine	590	658	7777	394	13	12	1057	658	7777	517	13	12	372.391	4483.12
amitriptyline	786	658	7777	877	124	498	368	37	100	799	17	22	302.916	3790.9
etravirine	482	658	7777	713	37	100	2007	15	20	657	658	7777	364.996	4455.53
dicloxacillin	250	658	7777	946	658	7777	739	37	100	723	124	498	335.306	4320.48
rimonabant	420	658	7777	2430	658	7777	1393	658	7777	958	13	12	322.5	3882.5
tacrolimus	510	658	7777	1110	22	139	398	37	100	583	25	26	315.067	3844.62
cefoperazone	278	658	7777	884	17	20	1006	109	570	1373	25	26	306.67	3794.61
thioguanine	960	658	7777	792	658	7777	382	245	599	456	658	7777	206.5	3589
glipizide	630	658	7777	1403	15	20	1670	17	20	704	245	599	302.736	3791.84
nateglinide	908	658	7777	625	658	7777	400	658	7777	926	17	20	320.5	3878.5
gliquidone	856	658	7777	708	124	498	1124	245	599	979	658	7777	277.803	4173.58
tolbutamide	869	658	7777	258	22	139	649	16	16	976	37	100	316.623	3846.34
minoxidil	719	658	7777	579	124	498	897	658	7777	505	124	498	308.305	4202.53
allopurinol	469	658	7777	1157	16	16	327	124	498	680	22	139	306.039	3785.19
pyrimethamine	528	658	7777	443	16	16	541	109	570	325	37	100	304.615	3782.03
pioglitazone	337	658	7777	1133	22	139	535	658	7777	391	13	12	369.811	4446.77
adenosine	512	658	7777	342	17	22	979	15	20	1321	17	20	320.835	3878.17
dexniguldipine	1792	658	7777	1165	658	7777	928	658	7777	902	658	7777	0	0
mianserin	262	658	7777	413	658	7777	691	25	26	398	17	20	367.787	4476.77
dopamine	460	658	7777	455	658	7777	584	15	20	519	17	22	370.66	4477.93
asenapine	390	658	7777	551	37	100	748	25	26	610	245	599	295.622	3776.25
epinephrine	1241	658	7777	425	658	7777	774	17	20	611	245	599	318.183	4317.84
cyclobenzaprine	345	658	7777	609	17	22	963	124	498	473	245	599	280.577	3710.54
levobunolol	1091	658	7777	799	658	7777	358	109	570	689	37	100	339.027	4300.92
metoprolol	782	658	7777	248	658	7777	565	10	9	1337	658	7777	324	3884
enalapril	1011	658	7777	567	37	100	708	245	599	615	17	20	297.593	3777.36
ritodrine	582	658	7777	416	25	26	1887	25	26	736	17	20	317.856	3876.5
rolipram	899	658	7777	494	245	599	607	37	100	1191	15	20	298.092	3777.36
bopindolol	451	658	7777	784	658	7777	4145	245	599	1241	658	7777	206.5	3589
bortezomib	4337	658	7777	5124	658	7777	3809	658	7777	3821	658	7777	0	0
oprozomib	959	658	7777	2034	658	7777	2943	658	7777	3640	658	7777	0	0
carfilzomib	2076	658	7777	4358	658	7777	4788	658	7777	7488	124	498	267	3639.5
perindopril	840	658	7777	313	24	30	328	245	599	454	40	44	295.179	3785.62
telmisartan	721	658	7777	687	25	26	463	12	27	576	25	26	318.726	3875.33
fluconazole	434	658	7777	668	658	7777	1099	658	7777	2739	658	7777	0	0
phenylbutazone	325	658	7777	933	658	7777	1128	658	7777	442	658	7777	0	0
tenidap	3205	658	7777	385	109	570	536	37	100	980	109	570	288.503	3688.49
levamisole	294	658	7777	954	17	20	479	22	139	399	17	20	319.675	3859.07
mibefradil	1202	658	7777	356	124	498	472	658	7777	1854	37	100	335.306	4320.48
febuxostat	692	658	7777	526	22	139	996	245	599	846	245	599	265.376	3672.07
lomitapide	226	658	7777	323	37	100	523	12	27	430	37	100	314.887	3850.82
semaxanib	387	658	7777	671	37	100	771	37	100	518	37	100	310.5	3838.5
zonisamide	433	658	7777	410	37	100	669	37	100	1325	109	570	300.423	3766.69
fluspirilene	728	658	7777	592	22	139	386	658	7777	337	37	100	362.916	4421.09
vincamine	510	658	7777	886	658	7777	325	17	20	593	658	7777	320.5	3878.5
albendazole	687	658	7777	1347	658	7777	2260	658	7777	5185	658	7777	0	0
gallopamil	1304	658	7777	663	658	7777	315	658	7777	383	658	7777	0	0
conivaptan	494	658	7777	777	17	22	823	245	599	227	658	7777	318.183	4317.22
relcovaptan	497	658	7777	1416	124	498	514	17	20	422	245	599	280.577	3710.94
isoconazole	1294	658	7777	546	245	599	478	15	20	642	17	20	302.736	3791.84
chlorambucil	552	658	7777	594	124	498	422	25	26	264	109	570	289.299	3714.01
physostigmine	493	658	7777	312	124	498	270	37	100	612	658	7777	335.306	4320.48
romidepsin	6455	658	7777	6594	658	7777	6730	658	7777	7491	658	7777	0	0
bexarotene	881	658	7777	387	658	7777	625	658	7777	611	22	139	318	3819
resorcinol	453	658	7777	808	245	599	2651	17	20	319	37	100	297.593	3777.36
methazolamide	175	658	7777	530	37	100	1143	10	9	541	658	7777	366.495	4458.74
sulpiride	1370	658	7777	1552	245	599	2007	25	26	1140	658	7777	315.029	4315.98
trientine	1327	658	7777	343	15	20	857	658	7777	309	24	30	368.656	4475.62
penfluridol	1303	658	7777	2533	15	20	972	17	22	733	658	7777	370.66	4477.93
anandamide	324	658	7777	647	658	7777	735	22	139	410	22	139	367.195	4409.8
safinamide	1090	658	7777	394	124	498	847	37	100	1286	25	26	301.247	3790.17
papaverine	328	658	7777	265	37	100	4472	37	100	501	25	26	312.551	3850.99
trimipramine	1456	658	7777	584	124	498	262	124	498	546	124	498	267	3639.5
thioridazine	507	658	7777	356	17	22	728	25	26	404	13	12	319.872	3878.5
inositol	6555	658	7777	1812	124	498	3754	109	570	4805	245	599	256.659	3610.92
dinaciclib	1755	658	7777	7618	37	100	5845	658	7777	6962	658	7777	310.5	3838.5
maraviroc	1027	658	7777	789	245	599	588	124	498	325	245	599	233.733	3606.15
bicalutamide	430	658	7777	480	124	498	576	124	498	227	37	100	284.472	3710.58
cinnarizine	515	658	7777	256	658	7777	860	245	599	426	24	30	315.422	4314.73
anacetrapib	410	658	7777	1089	658	7777	1274	658	7777	470	25	26	316.5	3875.5
cobicistat	1343	658	7777	733	124	498	608	22	139	1406	37	100	301.868	3769.93
cevimeline	681	658	7777	530	245	599	938	15	20	1669	109	570	283.674	3699.93
aclidinium	1144	658	7777	714	124	498	410	658	7777	494	37	100	335.306	4320.48
glycopyrrolate	266	658	7777	725	658	7777	453	37	100	1013	17	20	364.4	4455.53
varenicline	664	658	7777	831	124	498	545	22	139	713	37	100	301.868	3769.93
pentobarbital	3568	658	7777	3509	658	7777	2808	658	7777	3177	658	7777	0	0
honokiol	723	658	7777	514	17	20	1005	124	498	1297	658	7777	341.995	4344.9
etazolate	422	658	7777	626	13	12	690	245	599	506	17	20	303.219	3793.3
urea	967	658	7777	1098	124	498	1961	13	12	1253	658	7777	343.351	4347.36
reparixin	1233	658	7777	472	124	498	877	124	498	760	22	139	288.042	3703.2
orteronel	772	658	7777	522	658	7777	613	658	7777	879	15	20	321.5	3878.5
alprostadil	1412	658	7777	429	658	7777	433	658	7777	352	40	44	309	3866.5
glafenine	847	658	7777	599	245	599	1027	22	139	456	17	20	301.065	3770.44
berberine	589	658	7777	685	245	599	496	124	498	2199	25	26	278.277	3709.75
etofenamate	1046	658	7777	587	37	100	355	37	100	1068	24	30	312.727	3850.31
tolnaftate	849	658	7777	579	37	100	733	658	7777	248	124	498	335.306	4320.48
diazoxide	761	658	7777	513	13	12	797	25	26	1000	658	7777	368.959	4479.09
riluzole	368	658	7777	609	124	498	818	658	7777	1356	124	498	308.305	4202.53
aniracetam	507	658	7777	814	658	7777	1695	658	7777	4406	22	139	318	3819
ifosfamide	808	658	7777	533	658	7777	618	25	26	6583	245	599	315.029	4315.98
raclopride	408	658	7777	501	17	22	3252	37	100	669	10	9	318.539	3866.88
phenprocoumon	533	658	7777	584	658	7777	286	22	139	187	658	7777	318	3819
temazepam	769	658	7777	417	17	20	1268	109	570	890	22	139	307.251	3774.4
ambrisentan	984	658	7777	487	124	498	906	17	20	630	13	12	307.659	3806.95
meloxicam	268	658	7777	399	17	22	299	37	100	1059	124	498	302.916	3790.9
lesinurad	417	658	7777	288	124	498	809	124	498	626	12	27	290.505	3724.62
tamsulosin	670	658	7777	371	658	7777	465	245	599	3788	658	7777	206.5	3589
metronidazole	510	658	7777	3167	658	7777	4185	658	7777	4110	658	7777	0	0
picotamide	750	658	7777	1187	658	7777	527	245	599	455	37	100	310.334	4293.11
darunavir	415	658	7777	592	245	599	335	109	570	1187	13	12	284.243	3701.54
griseofulvin	90	658	7777	247	245	599	872	16	16	224	13	12	303.457	3794.04
dronedarone	535	658	7777	707	124	498	1128	12	27	469	124	498	290.505	3724.62
pralatrexate	3028	658	7777	2943	658	7777	2952	658	7777	2840	658	7777	0	0
teriflunomide	575	658	7777	553	124	498	586	245	599	374	658	7777	277.803	4173.58
teneligliptin	347	658	7777	616	109	570	678	17	20	282	22	139	307.251	3774.4
itopride	1657	658	7777	912	37	100	559	13	12	1774	245	599	298.594	3778.85
chlorprothixene	394	658	7777	252	37	100	629	37	100	480	109	570	300.423	3766.69
minaprine	363	658	7777	813	25	26	280	124	498	333	109	570	289.299	3714.01
buspirone	523	658	7777	667	22	139	642	37	100	739	37	100	313.08	3832.04
mephentermine	1481	658	7777	412	12	27	181	109	570	414	124	498	292.411	3713.82
ganaxolone	3983	658	7777	488	25	26	1592	15	20	274	658	7777	368.372	4476.77
lonidamine	5020	658	7777	646	658	7777	1075	22	139	1032	13	12	369.811	4446.77
garcinol	270	658	7777	167	16	16	1030	109	570	967	658	7777	345.902	4326.8
masoprocol	513	658	7777	818	658	7777	431	16	16	1356	25	26	368.079	4477.93
taselisib	554	658	7777	795	245	599	1222	658	7777	1191	658	7777	206.5	3589
mubritinib	1184	658	7777	744	16	16	754	12	27	725	658	7777	371.817	4477.64
erteberel	516	658	7777	1246	658	7777	1019	658	7777	203	22	139	318	3819
argatroban	550	658	7777	346	13	12	558	658	7777	453	15	20	371.814	4480.82
mizolastine	756	658	7777	244	25	26	639	245	599	1569	10	9	302.078	3792.76
famotidine	644	658	7777	276	17	20	400	124	498	816	25	26	305.238	3804.43
brivanib	82	658	7777	112	658	7777	66	109	570	110	658	7777	274.5	3603.5
lenvatinib	1241	658	7777	399	10	9	327	12	27	305	124	498	309.29	3806.24
moxifloxacin	514	658	7777	583	124	498	608	658	7777	535	658	7777	267	3639.5
lorazepam	574	658	7777	236	124	498	1073	13	12	400	658	7777	343.351	4347.36
gaboxadol	504	658	7777	325	245	599	223	658	7777	464	40	44	309.167	4310.39
thiocolchicoside	1977	658	7777	1434	37	100	701	37	100	777	245	599	292.743	3762.69
zaleplon	512	658	7777	277	10	9	632	658	7777	674	13	12	373.259	4483.99
miglustat	641	658	7777	524	15	20	450	245	599	337	658	7777	318.974	4317.84
calcitriol	312	658	7777	1620	25	26	898	17	20	930	15	20	319.529	3877.5
anamorelin	1111	658	7777	1835	15	20	200	658	7777	175	124	498	342.672	4344.9
lomerizine	488	658	7777	1067	658	7777	556	13	12	4561	658	7777	322.5	3882.5
triptorelin	892	658	7777	361	25	26	663	658	7777	506	37	100	362.032	4453.78
perampanel	3306	658	7777	3751	658	7777	3217	658	7777	3337	658	7777	0	0
amantadine	460	658	7777	752	37	100	193	124	498	1170	11	16	304.196	3792
dacinostat	3270	658	7777	5088	658	7777	5560	658	7777	5847	658	7777	0	0
tasquinimod	482	658	7777	300	658	7777	2495	658	7777	1492	658	7777	0	0
rupatadine	655	658	7777	543	245	599	386	245	599	3880	17	20	267.081	3695.59
orphenadrine	1111	658	7777	913	658	7777	958	109	570	564	22	139	343.919	4288.99
diphenylpyraline	120	658	7777	409	37	100	591	124	498	1106	658	7777	335.306	4320.48
celastrol	402	658	7777	439	658	7777	480	124	498	1393	658	7777	267	3639.5
alvespimycin	982	658	7777	2325	658	7777	3504	658	7777	3737	658	7777	0	0
zalcitabine	1049	658	7777	631	17	20	577	17	22	680	37	100	317.307	3865.01
idalopirdine	264	658	7777	311	658	7777	698	37	100	626	22	139	362.916	4421.09
bruceantin	5007	658	7777	5040	658	7777	5162	658	7777	5658	658	7777	0	0
halofantrine	1182	658	7777	960	109	570	367	37	100	1292	37	100	300.423	3766.69
tranylcypromine	279	658	7777	825	109	570	925	658	7777	741	37	100	339.027	4300.92
voxtalisib	386	658	7777	764	15	20	446	658	7777	1063	37	100	364.996	4455.53
cobimetinib	1612	658	7777	402	15	20	1006	22	139	1025	17	20	320.014	3859.07
idasanutlin	334	658	7777	1429	658	7777	1761	658	7777	2348	658	7777	0	0
batimastat	1106	658	7777	1166	109	570	324	40	44	1280	124	498	285.85	3710.48
ifenprodil	621	658	7777	701	658	7777	329	658	7777	313	10	9	324	3884
tirapazamine	4479	658	7777	1055	10	9	1094	22	139	1075	37	100	317.692	3847.55
methylnaltrexone	762	658	7777	943	109	570	692	17	20	824	658	7777	345.571	4325.57
enprofylline	956	658	7777	530	17	20	314	37	100	532	22	139	316.447	3845.65
oglemilast	899	658	7777	858	245	599	433	22	139	615	37	100	296.356	3755.68
roflumilast	1178	658	7777	2644	245	599	1042	109	570	510	22	139	281.7	3676.52
piclamilast	406	658	7777	591	17	20	1338	37	100	459	245	599	297.593	3777.36
ketoprofen	269	658	7777	460	245	599	294	40	44	1557	658	7777	309.167	4310.39
apafant	712	658	7777	968	25	26	1306	658	7777	1229	658	7777	316.5	3875.5
vismodegib	945	658	7777	317	124	498	941	37	100	464	109	570	286.527	3699.61
ketorolac	966	658	7777	510	245	599	861	658	7777	1706	658	7777	206.5	3589
nepafenac	10536	658	7777	512	25	26	2595	17	20	526	658	7777	367.787	4476.77
defactinib	1824	658	7777	2059	22	139	515	658	7777	990	658	7777	318	3819
licarbazepine	444	658	7777	311	124	498	604	658	7777	803	109	570	312.695	4181.85
atomoxetine	469	658	7777	1067	658	7777	484	37	100	652	109	570	339.027	4300.92
acebutolol	291	658	7777	559	37	100	640	37	100	866	17	20	313.975	3852.02
oxypurinol	701	658	7777	741	17	20	1256	658	7777	324	37	100	364.4	4455.53
bisoprolol	382	658	7777	1128	109	570	1207	25	26	277	245	599	280.863	3698.73
armodafinil	462	658	7777	332	24	30	292	658	7777	1750	658	7777	317	3873.5
altrenogest	282	658	7777	449	658	7777	512	17	22	7140	37	100	364.4	4454.95
dipraglurant	373	658	7777	610	658	7777	1085	15	20	717	37	100	364.996	4455.53
rizatriptan	1924	658	7777	471	24	30	343	15	20	562	245	599	301.081	3790.01
triptolide	8076	658	7777	8595	658	7777	8899	25	26	8699	658	7777	316.5	3875.5
calpeptin	4501	658	7777	1471	658	7777	608	109	570	256	16	16	345.902	4326.8
efatutazone	926	658	7777	1177	658	7777	1564	658	7777	446	25	26	316.5	3875.5
tramiprosate	725	245	599	574	245	599	1561	15	20	1266	17	20	132.216	334.286
erlotinib	73	245	599	79	124	498	63	37	100	183	13	12	104.958	289.556
linifanib	241	245	599	89	124	498	65	245	599	87	245	599	60.5	50.5
genistein	1870	245	599	723	12	27	649	245	599	347	109	570	113.644	281.499
olanzapine	662	245	599	449	658	7777	823	37	100	2764	15	20	298.092	3777.36
warfarin	1278	245	599	1554	124	498	892	37	100	2167	25	26	101.579	284.926
canertinib	78	245	599	117	22	139	38	245	599	100	124	498	107.682	218.419
gestrinone	932	245	599	1233	37	100	452	658	7777	859	658	7777	310.334	4293.11
leflunomide	458	245	599	648	658	7777	650	245	599	942	37	100	260.337	3679.69
tofacitinib	479	245	599	1395	25	26	649	124	498	4144	658	7777	278.277	3709.75
erythromycin	629	245	599	657	12	27	1274	245	599	189	658	7777	268.799	3694.19
clofarabine	1004	245	599	1310	109	570	1148	17	20	2013	658	7777	283.107	3699.93
nortriptyline	790	245	599	1380	124	498	1043	25	26	1406	658	7777	278.277	3709.75
lopinavir	1601	245	599	346	37	100	323	658	7777	770	658	7777	310.334	4293.11
efavirenz	1671	245	599	1060	124	498	407	245	599	399	109	570	74.4418	47.669
aripiprazole	309	245	599	1468	13	12	938	658	7777	505	37	100	298.594	3778.85
probenecid	1548	245	599	692	109	570	906	37	100	707	658	7777	277.572	3684.11
diltiazem	381	245	599	818	22	139	1737	37	100	1036	37	100	106.734	243.694
lamotrigine	1169	245	599	686	245	599	1619	17	20	646	124	498	109.81	276.792
fexofenadine	2018	245	599	1841	37	100	708	658	7777	1024	17	20	297.593	3777.36
chenodiol	1128	245	599	789	124	498	320	37	100	481	658	7777	274.9	3695.28
ofloxacin	690	245	599	917	17	22	3769	37	100	269	37	100	107.747	265.063
pinacidil	1066	245	599	1257	658	7777	781	245	599	3885	658	7777	238.446	4144.22
nilotinib	120	245	599	144	12	27	188	37	100	92	37	100	108.807	263.92
dolutegravir	277	245	599	860	37	100	478	109	570	1246	245	599	103.563	245.048
orlistat	610	245	599	1835	37	100	511	658	7777	851	245	599	260.337	3679.69
chloroquine	912	245	599	331	124	498	655	17	22	430	658	7777	280.577	3710.54
cordycepin	576	245	599	878	245	599	216	37	100	426	124	498	101.398	237.488
bumetanide	649	245	599	4385	109	570	1412	658	7777	1032	124	498	256.659	3610.92
theophylline	2663	245	599	1101	109	570	523	124	498	450	13	12	95.1853	275.13
vidarabine	160	245	599	192	22	139	390	658	7777	622	13	12	302.038	3771.94
piribedil	2951	245	599	756	22	139	1004	124	498	975	124	498	91.2044	202.024
oxymetazoline	287	245	599	442	15	20	202	658	7777	583	13	12	303.695	3793.3
formoterol	1065	245	599	784	658	7777	201	658	7777	477	37	100	310.334	4293.11
benazepril	973	245	599	473	124	498	511	124	498	1338	658	7777	253.338	3622.98
clenbuterol	1259	245	599	684	658	7777	364	22	139	326	37	100	296.356	3755.68
amlodipine	925	245	599	420	17	20	454	124	498	966	25	26	106.591	306.196
quinapril	431	245	599	832	658	7777	1188	124	498	744	124	498	253.338	3622.98
fidarestat	688	245	599	843	658	7777	1731	658	7777	736	124	498	277.803	4173.58
clobetasol	412	245	599	560	658	7777	472	124	498	483	109	570	256.659	3610.92
avagacestat	362	245	599	234	37	100	1384	658	7777	365	37	100	292.743	3762.69
apabetalone	1974	245	599				910	109	570	899	124	498
bendamustine	1131	245	599	496	10	9	462	658	7777	3080	124	498	282.62	3713.12
duloxetine	624	245	599	156	24	30	223	22	139	966	25	26	110.674	272.084
deferiprone	1668	245	599	227	15	20	1395	658	7777	1284	245	599	267.767	3695.59
histamine	371	245	599	549	658	7777	879	658	7777	435	37	100	310.334	4293.11
dorzolamide	278	245	599	332	658	7777	1099	109	570	403	22	139	281.7	3676.52
phensuximide	579	245	599	434	11	16	489	658	7777	530	16	16	303.941	3793.3
diacerein	412	245	599	220	245	599	325	15	20	787	658	7777	267.767	3695.59
rufinamide	674	245	599	1100	124	498	613	124	498	942	17	22	93.1683	259.243
ivacaftor	1052	245	599	507	658	7777	253	109	570	323	124	498	256.659	3610.92
gatifloxacin	248	245	599	371	109	570	255	13	12	626	124	498	95.1853	275.13
taranabant	2492	245	599	953	658	7777	287	658	7777	690	658	7777	206.5	3589
roquinimex	1326	245	599	546	11	16	844	658	7777	856	12	27	304.896	3791.29
metoclopramide	502	245	599	779	658	7777	263	22	139	538	124	498	279.135	3687.79
naringenin	537	245	599	659	658	7777	535	37	100	895	25	26	295.622	3776.25
felbamate	452	245	599	406	37	100	397	10	9	587	25	26	111.051	279.803
ciprofloxacin	440	245	599	1433	109	570	679	124	498	467	658	7777	256.659	3610.92
carbimazole	247	245	599	445	124	498	333	37	100	566	37	100	98.4492	262.204
clonazepam	437	245	599	286	109	570	629	658	7777	1011	124	498	256.659	3610.92
sulfadoxine	423	245	599	358	245	599	796	658	7777	1819	37	100	260.337	3679.69
nalbuphine	336	245	599	470	124	498	580	245	599	496	124	498	69.8594	58.3124
linezolid	471	245	599	390	124	498	399	17	20	555	10	9	110.432	311.083
loratadine	892	245	599	386	24	30	455	15	20	640	245	599	130.244	331.424
ketanserin	1098	245	599	3812	109	570	423	37	100	703	658	7777	277.572	3684.11
vilazodone	811	245	599	990	37	100	1602	124	498	413	16	16	104.091	288.224
zolpidem	523	245	599	597	124	498	564	658	7777	3380	37	100	274.9	3695.28
clofoctol	1617	245	599	472	109	570	570	22	139	410	109	570	92.1317	220.757
naftidrofuryl	2190	245	599	683	124	498	466	658	7777	374	17	20	280.577	3710.94
olprinone	999	245	599	435	15	20	318	124	498	330	10	9	110.931	311.083
indiplon	430	245	599	519	124	498	391	124	498	536	15	20	93.961	260.226
otilonium	454	245	599	640	22	139	458	124	498	1214	658	7777	279.135	3687.79
efaproxiral	1362	245	599	478	658	7777	341	17	20	1065	658	7777	318.183	4317.84
mocetinostat	6072	245	599	725	13	12	2091	658	7777	3811	37	100	298.594	3778.85
belinostat	3465	245	599	283	37	100	548	658	7777	1615	658	7777	310.334	4293.11
benzamil	427	245	599	146	109	570	558	658	7777	486	658	7777	283.201	4152.61
praziquantel	549	245	599	621	658	7777	1969	15	20	682	658	7777	318.974	4317.84
azelastine	534	245	599	734	37	100	1253	245	599	2261	109	570	103.563	245.048
protriptyline	1177	245	599	505	124	498	864	658	7777	179	245	599	233.733	3606.15
esculin	245	245	599	468	15	20	921	10	9	926	24	30	114.48	289.794
indoprofen	736	245	599	1104	37	100	685	658	7777	571	12	27	298.846	3776.07
serdemetan	543	245	599	744	245	599	412	109	570	872	12	27	113.644	281.499
sacubitril	1366	245	599	605	17	20	162	658	7777	1389	17	20	302.255	3791.84
ramelteon	522	245	599	1320	124	498	1574	22	139	546	24	30	105.522	274.674
glasdegib	519	245	599	605	24	30	945	658	7777	1146	245	599	264.697	3693.59
fipronil	803	245	599	507	658	7777	381	245	599	1623	658	7777	238.446	4144.22
bimatoprost	604	245	599	1084	658	7777	399	658	7777	1235	658	7777	206.5	3589
etoricoxib	468	245	599	7912	37	100	536	658	7777	337	658	7777	310.334	4293.11
procainamide	918	245	599	496	25	26	519	658	7777	1506	658	7777	315.029	4315.98
empagliflozin	1284	245	599	547	245	599	437	245	599	565	37	100	104	249.5
naftifine	404	245	599	618	37	100	330	124	498	686	124	498	85.481	221.022
talnetant	1491	245	599	312	109	570	1365	109	570	518	13	12	95.4149	284.162
penciclovir	1068	245	599	265	124	498	2243	15	20	677	37	100	104.379	286.899
cinoxacin	340	245	599	458	37	100	629	658	7777	1278	17	20	297.593	3777.36
esmolol	912	245	599	752	17	22	1424	658	7777	1634	15	20	302.736	3791.47
exalamide	942	245	599	535	16	16	816	658	7777	360	40	44	297.167	3788.19
liranaftate	695	245	599	837	37	100	884	17	20	658	658	7777	297.593	3777.36
tioconazole	569	245	599	994	658	7777	2289	15	20	2633	658	7777	318.974	4317.84
tolcapone	1196	245	599	1066	37	100	588	25	26	733	22	139	108.693	259.598
travoprost	563	245	599	1219	17	20	736	658	7777	1086	25	26	300.359	3790.74
aprepitant	360	245	599	665	658	7777	450	16	16	239	245	599	267.424	3696.4
telotristat	370	245	599	2211	109	570	1045	124	498	655	658	7777	256.659	3610.92
econazole	697	245	599	414	37	100	1485	658	7777	535	245	599	260.337	3679.69
resveratrol	137	124	498	382	37	100	71	658	7777	67	15	20	303.34	3791.27
vandetanib	71	124	498	370	658	7777	66	22	139	193	37	100	301.868	3769.93
carbamazepine	598	124	498	852	245	599	882	12	27	865	109	570	95.5702	267.722
afatinib	61	124	498	54	25	26	139	17	20	110	17	22	52.3028	237.68
neratinib	66	124	498	226	37	100	65	22	139	158	37	100	46.5403	193.376
orantinib	1019	124	498	375	658	7777	607	658	7777	1098	15	20	342.672	4344.9
temsirolimus	511	124	498	991	37	100	450	37	100	420	37	100	43.5	199
irinotecan	167	124	498	510	658	7777	650	15	20	295	658	7777	342.672	4344.9
paclitaxel	2067	124	498	2211	658	7777	3356	658	7777	2755	658	7777	267	3639.5
vemurafenib	159	124	498	82	22	139	180	124	498	160	245	599	91.2044	202.024
regorafenib	181	124	498	127	124	498	89	11	16	373	37	100	58.7026	256.338
sirolimus	194	124	498	159	658	7777	198	124	498	218	37	100	284.472	3710.58
tibolone	699	124	498	1005	124	498	1599	658	7777	654	37	100	284.472	3710.58
progesterone	524	124	498	1018	658	7777	377	109	570	435	16	16	291.442	3715.98
atorvastatin	338	124	498	470	124	498	728	124	498	1313	658	7777	267	3639.5
nintedanib	104	124	498	159	245	599	129	124	498	148	13	12	94.7576	264.16
labetalol	860	124	498	916	17	20	311	658	7777	449	658	7777	341.995	4344.9
simvastatin	463	124	498	768	12	27	973	124	498	480	124	498	56	235.5
ebselen	463	124	498	1309	658	7777	707	124	498	695	658	7777	308.305	4202.53
stavudine	342	124	498	1023	37	100	1177	22	139	1253	22	139	49.0128	186.906
midostaurin	259	124	498	9328	37	100	303	13	12	499	658	7777	303.766	3792.73
doxifluridine	177	124	498	1090	22	139	395	25	26	2304	658	7777	304.214	3783.36
ibuprofen	602	124	498	760	658	7777	1185	124	498	425	658	7777	308.305	4202.53
nimodipine	459	124	498	756	109	570	422	658	7777	437	109	570	272.092	3615.66
losartan	616	124	498	778	37	100	240	245	599	943	109	570	86.3032	231.756
haloperidol	593	124	498	480	109	570	851	658	7777	349	109	570	272.092	3615.66
loperamide	389	124	498	171	37	100	567	245	599	1283	245	599	101.398	237.488
maprotiline	788	124	498	483	13	12	350	658	7777	395	17	20	307.659	3806.95
quinine	2003	124	498	1102	245	599	649	37	100	2228	124	498	85.481	221.022
propafenone	1556	124	498	713	10	9	665	16	16	393	124	498	64.1327	280.318
clarithromycin	852	124	498	665	124	498	767	124	498	821	22	139	51	179.5
sufentanil	676	124	498	1515	658	7777	1690	658	7777	1415	658	7777	267	3639.5
levetiracetam	654	124	498	659	13	12	597	25	26	253	124	498	60.8194	276.61
pitavastatin	200	124	498	1494	124	498	384	124	498	729	658	7777	267	3639.5
latanoprost	440	124	498	328	658	7777	6923	37	100	495	658	7777	335.306	4320.48
gliclazide	814	124	498	631	37	100	429	245	599	5412	124	498	85.481	221.022
chlorpropamide	514	124	498	642	22	139	304	124	498	498	124	498	51	179.5
acyclovir	776	124	498	350	658	7777	773	658	7777	933	16	16	342.333	4346.13
cefdinir	670	124	498	1159	22	139	202	13	12	917	12	27	54.353	226.535
trazodone	1971	124	498	228	37	100	898	37	100	1338	245	599	98.4492	262.204
clonidine	857	124	498	1452	40	44	308	15	20	1170	245	599	103.734	301.198
milnacipran	212	124	498	174	658	7777	272	658	7777	1306	658	7777	267	3639.5
rilmenidine	2615	124	498	1300	658	7777	591	658	7777	693	24	30	339.635	4341.84
pindolol	343	124	498	325	22	139	1870	37	100	390	124	498	54.9022	219.106
clotrimazole	559	124	498	1322	658	7777	319	17	20	239	109	570	291.201	3715.19
chlorthalidone	467	124	498	697	40	44	317	109	570	513	124	498	40.1279	241.398
candesartan	874	124	498	455	658	7777	304	37	100	604	37	100	298.828	3776.83
levothyroxine	490	124	498	808	658	7777	359	245	599	402	658	7777	277.803	4173.58
melatonin	1116	124	498	806	124	498	483	25	26	374	124	498	49.5	236
menadione	671	124	498	503	37	100	731	658	7777	950	37	100	298.828	3776.83
cianidanol	424	124	498	421	24	30	965	17	20	288	37	100	49.6957	226.81
trifluoperazine	478	124	498	312	37	100	283	245	599	436	22	139	102.401	251.596
acetazolamide	2283	124	498	2819	658	7777	1022	245	599	694	10	9	282.62	3713.12
veliparib	36	124	498	43	658	7777	75	16	16	56	124	498	289.512	3726.77
almitrine	403	124	498	397	124	498	363	17	20	338	658	7777	289.265	3725.99
amikacin	750	124	498	4119	245	599	1080	245	599	7329	658	7777	233.733	3606.15
piroxicam	1248	124	498	570	37	100	1014	658	7777	1517	17	20	302.916	3791.27
cilengitide	3614	124	498	586	17	20	448	109	570	534	22	139	56.3738	268.479
tazarotene	907	124	498	801	37	100	1512	22	139	1799	37	100	46.5403	193.376
birinapant	356	124	498	911	17	20	595	40	44	5451	658	7777	302.351	3801.2
sofalcone	291	124	498	2820	124	498	671	22	139	853	658	7777	288.042	3703.2
tosedostat	710	124	498	786	22	139	1057	13	12	615	658	7777	306.66	3785.93
clofazimine	183	124	498	357	245	599	686	22	139	608	124	498	91.2044	202.024
naftopidil	654	124	498	1652	37	100	233	658	7777	372	25	26	301.247	3790.17
carisoprodol	614	124	498	1223	13	12	397	22	139	333	124	498	61.5975	249.38
bindarit	670	124	498	875	15	20	967	25	26	1139	658	7777	305.652	3804.43
troglitazone	6960	124	498	667	658	7777	302	16	16	1360	658	7777	342.333	4346.13
tetrahydrouridine	1334	124	498	1810	245	599	889	25	26	1473	25	26	104.5	304.47
indole-3-carbinol	1156	124	498	317	245	599	210	658	7777	373	22	139	279.135	3687.79
oxybutynin	780	124	498	421	245	599	611	25	26	890	17	22	106.591	305.619
ipratropium	602	124	498	782	124	498	898	658	7777	834	24	30	287.557	3724.04
pirenzepine	379	124	498	853	13	12	528	37	100	589	109	570	54.0763	279.85
imipramine	400	124	498	721	37	100	279	22	139	285	658	7777	301.868	3769.93
ramipril	883	124	498	768	17	20	489	22	139	833	37	100	50.06	211.71
enzalutamide	483	124	498	441	658	7777	951	37	100	426	37	100	298.828	3776.83
epirizole	1197	124	498	532	124	498	745	37	100	956	124	498	43.5	199
trapidil	298	124	498	453	124	498	699	22	139	467	37	100	54.9022	219.106
pyrazinamide	823	124	498	942	12	27	547	40	44	876	124	498	57.7235	267.115
meclizine	1279	124	498	1291	124	498	612	245	599	393	22	139	91.2044	202.024
moxisylyte	325	124	498	559	13	12	132	22	139	660	245	599	108.397	281.007
flumazenil	584	124	498	617	17	20	421	658	7777	204	109	570	291.201	3715.19
ticagrelor	505	124	498	877	124	498	864	37	100	1334	17	20	56.5951	254.98
ivabradine	701	124	498	891	25	26	1125	37	100	684	109	570	49.9825	275.179
sildenafil	376	124	498	522	15	20	664	37	100	1392	658	7777	303.34	3791.27
sitagliptin	1094	124	498	1163	124	498	620	22	139	2180	658	7777	288.042	3703.2
rotigotine	636	124	498	276	37	100	454	12	27	1414	658	7777	303.981	3789.99
brexpiprazole	854	124	498	1727	124	498	633	658	7777	494	109	570	269.593	3627.66
atrasentan	243	124	498	1036	22	139	492	658	7777	1278	17	20	305.834	3784.46
cepharanthine	1592	124	498	481	658	7777	750	25	26	625	17	20	305.238	3804.43
piretanide	932	124	498	322	37	100	817	124	498	569	22	139	54.9022	219.106
linsidomine	1334	124	498	210	109	570	774	37	100	218	658	7777	286.527	3699.61
alectinib	72	124	498	276	37	100	102	13	12	136	37	100	48.8288	217.656
eptifibatide	1027	124	498	2713	37	100	591	245	599	1312	37	100	98.4492	262.204
foretinib	144	124	498	143	13	12	222	15	20	699	658	7777	308.063	3806.95
tetracaine	1758	124	498	489	109	570	1068	17	20	300	25	26	55.572	296.497
sulforaphane	485	124	498	1441	124	498	646	11	16	574	22	139	62.2274	247.914
teroxirone	416	124	498	774	124	498	371	124	498	788	37	100	43.5	199
riociguat	871	124	498	317	658	7777	385	245	599	448	37	100	274.9	3695.28
cinaciguat	751	124	498	413	124	498	1253	37	100	603	245	599	85.481	221.022
bepotastine	1472	124	498	1727	37	100	381	22	139	536	109	570	50.9706	241.635
pemirolast	837	124	498	858	17	20	1009	658	7777	774	17	20	306.841	3805.51
acrivastine	780	124	498	428	124	498	619	658	7777	684	124	498	267	3639.5
mesulergine	552	124	498	866	658	7777	306	658	7777	352	124	498	308.305	4202.53
desvenlafaxine	489	124	498	560	245	599	952	22	139	640	16	16	107.593	279.587
disopyramide	553	124	498	280	658	7777	799	658	7777	192	37	100	335.306	4320.48
senicapoc	229	124	498	298	10	9	744	25	26	1081	17	20	53.6843	239.937
mepazine	1459	124	498	1350	17	20	575	658	7777	104	22	139	305.834	3784.46
budipine	469	124	498	414	124	498	637	658	7777	584	22	139	288.042	3703.2
losmapimod	366	124	498	328	109	570	385	658	7777	289	658	7777	312.695	4181.85
palomid-529	2032	124	498	1221	37	100	645	15	20	1393	245	599	104.379	286.899
pevonedistat	1524	124	498	3616	658	7777	2992	658	7777	3462	124	498	308.305	4202.53
ixazomib	1242	124	498	3147	658	7777	4208	658	7777	4444	658	7777	267	3639.5
vardenafil	362	124	498	1359	17	20	1174	25	26	730	245	599	106.591	306.196
darapladib	286	124	498	484	16	16	868	658	7777	228	37	100	303.127	3792
diosmin	469	124	498	858	37	100	694	245	599	7613	245	599	101.398	237.488
bendroflumethiazide	640	124	498	421	245	599	892	658	7777	248	124	498	253.338	3622.98
hydroflumethiazide	311	124	498	434	12	27	255	37	100	272	109	570	54.4334	274.85
canagliflozin	1042	124	498	567	124	498	670	658	7777	715	658	7777	308.305	4202.53
dapagliflozin	711	124	498	3478	658	7777	870	124	498	226	245	599	253.338	3622.98
reboxetine	1310	124	498	1059	658	7777	867	22	139	693	40	44	301.297	3780.06
guanethidine	467	124	498	638	24	30	962	658	7777	640	245	599	278.562	3708.96
pasireotide	743	124	498	195	37	100	1912	37	100	523	24	30	46.076	213.235
chlormezanone	733	124	498	493	22	139	860	13	12	763	245	599	108.397	281.007
topiroxostat	759	124	498	679	245	599	387	40	44	510	37	100	97.7088	279.118
afloqualone	707	124	498	969	11	16	397	245	599	346	658	7777	282.327	3711.73
merimepodib	1050	124	498	767	17	22	1021	17	20	591	37	100	51.0449	228.391
levosimendan	304	124	498	310	658	7777	265	124	498	233	658	7777	308.305	4202.53
ledipasvir	519	124	498	727	37	100	950	658	7777	726	658	7777	335.306	4320.48
rifabutin	568	124	498	378	658	7777	947	13	12	360	124	498	290.255	3727.55
ursodiol	344	124	498	506	37	100	598	37	100	687	11	16	49.3786	216.649
tacalcitol	575	124	498	507	658	7777	630	12	27	494	124	498	290.505	3724.62
dovitinib	184	109	570	705	22	139	506	37	100	164	245	599	101.844	269.2
palbociclib	206	109	570	855	658	7777	430	658	7777	569	658	7777	274.5	3603.5
dacomitinib	116	109	570	98	109	570	154	37	100	94	17	20	48.0416	296.254
sotrastaurin	908	109	570	417	13	12	389	15	20	1373	24	30	46.0824	274.765
danazol	704	109	570	518	17	22	791	37	100	483	124	498	52.6711	276.504
filgotinib	1142	109	570	1043	25	26	713	658	7777	485	13	12	307.48	3796.07
cladribine	525	109	570	1513	658	7777	810	10	9	1065	658	7777	347.9	4328.97
nicotine	549	109	570	8320	658	7777	2346	22	139	1177	25	26	305.671	3773.29
sparfloxacin	371	109	570	3037	10	9	586	658	7777	744	124	498	292.9	3717.36
abacavir	1085	109	570	1417	37	100	1018	37	100	707	37	100	36	235
lisinopril	1677	109	570	2790	13	12	436	16	16	1229	15	20	47.1832	277.019
aspirin	1007	109	570	844	25	26	726	124	498	1230	13	12	56.8353	298.839
pentoxifylline	1056	109	570	718	109	570	571	658	7777	975	124	498	272.092	3615.66
medetomidine	1266	109	570	1161	658	7777	572	245	599	480	658	7777	283.201	4152.61
fenoterol	678	109	570	827	24	30	385	22	139	431	37	100	41.2068	244.364
istaroxime	1613	109	570	1469	245	599	902	37	100	472	124	498	86.3032	231.756
metergoline	275	109	570	347	17	22	156	37	100	762	37	100	40.4475	250.711
donepezil	280	109	570	779	245	599	403	245	599	437	658	7777	237.966	3593.86
isradipine	173	109	570	342	658	7777	921	124	498	902	658	7777	312.695	4181.85
trimethoprim	916	109	570	168	124	498	407	109	570	792	658	7777	272.092	3615.66
torcetrapib	220	109	570	570	24	30	810	24	30	632	17	20	43.7912	271.708
carbachol	223	109	570	922	124	498	267	658	7777	615	25	26	289.299	3714.01
thalidomide	392	109	570	519	658	7777	727	109	570	728	22	139	291.896	3680.94
tebipenem	711	109	570	444	658	7777	239	22	139	841	17	22	307.251	3774.03
2-methoxyestradiol	742	109	570	869	245	599	431	22	139	208	17	20	106.563	295.819
broxuridine	294	109	570	360	37	100	299	658	7777	1006	15	20	304.822	3781.29
midodrine	535	109	570	455	109	570	259	658	7777	332	658	7777	316.965	4160.96
pirfenidone	973	109	570	635	22	139	344	37	100	357	37	100	39.144	229.238
moclobemide	1116	109	570	1121	658	7777	502	658	7777	1007	17	22	345.571	4324.95
chloramphenicol	874	109	570	1081	658	7777	576	22	139	463	22	139	306.258	3752.67
linopirdine	632	109	570	892	658	7777	1370	37	100	1024	124	498	286.527	3699.61
sertindole	635	109	570	2684	17	20	1035	124	498	515	124	498	51.4879	253.284
alaproclate	1423	109	570	547	245	599	560	658	7777	1520	17	20	283.107	3699.93
tipranavir	730	109	570	567	37	100	3794	25	26	527	37	100	38.4187	249.781
nemonapride	689	109	570	323	17	20	179	37	100	408	17	20	43.6959	264.37
dihydroergotamine	378	109	570	631	37	100	129	40	44	350	245	599	97.3563	297.01
macitentan	479	109	570	239	25	26	4547	124	498	2198	124	498	47.5289	250.312
clinafloxacin	571	109	570	1357	17	20	744	658	7777	517	109	570	293.06	3704.25
dalfampridine	1106	109	570	1108	658	7777	2015	658	7777	1152	658	7777	274.5	3603.5
amuvatinib	491	109	570	92	109	570	109	658	7777	168	22	139	291.896	3680.94
terbinafine	485	109	570	844	658	7777	898	124	498	1086	37	100	286.527	3699.61
clindamycin	312	109	570	1257	124	498	368	25	26	688	15	20	56.1983	296.497
betahistine	594	109	570	1164	37	100	510	37	100	386	37	100	36	235
cyproheptadine	598	109	570	1248	245	599	911	124	498	1042	658	7777	256.659	3610.92
ketotifen	431	109	570	1061	16	16	1874	124	498	1614	10	9	60.1186	302.533
lorcaserin	414	109	570	397	124	498	597	658	7777	980	658	7777	312.695	4181.85
pentamidine	1114	109	570	2310	124	498	1896	37	100	1161	658	7777	286.527	3699.61
eugenol	518	109	570	496	658	7777	766	658	7777	441	12	27	347.232	4323.4
butaclamol	192	109	570	1333	245	599	995	658	7777	804	658	7777	283.201	4152.61
pimecrolimus	922	109	570	135	124	498	694	658	7777	513	124	498	269.593	3627.66
pregnenolone	463	109	570	220	658	7777	829	12	27	795	15	20	309.626	3794.42
ecabet	819	109	570	348	658	7777	845	24	30	874	658	7777	343.261	4322.47
pterostilbene	369	109	570	681	124	498	413	124	498	850	40	44	40.1279	241.398
fostamatinib	127	109	570	58	24	30	171	658	7777	94	109	570	291.434	3702.26
phentermine	671	109	570	1275	658	7777	847	658	7777	972	658	7777	274.5	3603.5
dexfenfluramine	697	109	570	627	24	30	554	37	100	412	658	7777	302.982	3779.45
fosinopril	672	109	570	853	40	44	658	245	599	604	37	100	97.3563	297.01
fenobam	2862	109	570	700	25	26	809	658	7777	2371	245	599	280.863	3698.73
ruxolitinib	292	40	44	284	37	100	363	245	599	639	37	100	103.51	260.176
omeprazole	522	40	44	338	16	16	666	17	20	254	124	498	51.0514	235.991
probucol	183	40	44	287	245	599	443	12	27	540	245	599	126.955	325.411
fluvoxamine	287	40	44	2031	245	599	783	658	7777	1014	124	498	274.07	3706.2
nicergoline	593	40	44	437	37	100	814	658	7777	7843	37	100	310.003	3847.92
dilazep	756	40	44	711	37	100	342	658	7777	2120	658	7777	357.671	4448.54
tolvaptan	1381	40	44	208	658	7777	264	22	139	336	17	20	315.988	3855.01
salirasib	658	40	44	1611	109	570	1126	37	100	512	658	7777	299.85	3776.87
indoramin	326	40	44	1258	15	20	915	15	20	602	15	20	12.5	12
barasertib	82	37	100	841	245	599	336	109	570	955	658	7777	277.572	3684.11
tozasertib	171	37	100	242	11	16	308	658	7777	317	658	7777	366.194	4456.7
pazopanib	184	37	100	94	37	100	107	124	498	88	22	139	46.5403	193.376
lapatinib	87	37	100	3368	124	498	139	24	30	97	22	139	48.6236	209.088
tamoxifen	1032	37	100	816	658	7777	717	37	100	1473	245	599	292.743	3762.69
quercetin	2128	37	100	479	124	498	830	658	7777	3755	245	599	274.9	3695.28
amodiaquine	421	37	100	593	25	26	1657	15	20	430	658	7777	316.295	3864.34
rutin	423	37	100	1186	245	599	247	658	7777	906	25	26	295.622	3776.25
capecitabine	320	37	100	2174	15	20	393	124	498	851	22	139	50.5074	211.71
pelitinib	86	37	100	76	109	570	72	37	100	117	245	599	98.0612	279.977
saracatinib	49	37	100	34	658	7777	53	124	498	59	37	100	298.828	3776.83
linsitinib	80	37	100	528	37	100	200	37	100	384	658	7777	310.5	3838.5
testosterone	1139	37	100	503	37	100	691	658	7777	1293	124	498	298.828	3776.83
anastrozole	198	37	100	1461	245	599	744	17	22	188	124	498	103.806	286.239
norgestrel	214	37	100	241	25	26	294	245	599	968	658	7777	295.622	3776.25
doxycycline	1011	37	100	4288	124	498	1613	12	27	263	658	7777	303.981	3789.99
triamterene	1558	37	100	262	124	498	768	37	100	1043	37	100	43.5	199
ulipristal	298	37	100	490	22	139	928	25	26	1016	245	599	108.693	259.598
dipyridamole	752	37	100	824	16	16	458	12	27	330	245	599	112.204	278.176
benzbromarone	2175	37	100	2461	658	7777	2208	22	139	858	658	7777	362.916	4421.09
prednisone	1292	37	100	879	658	7777	683	124	498	695	245	599	274.9	3695.28
azathioprine	1010	37	100	675	37	100	432	658	7777	332	124	498	298.828	3776.83
azacitidine	1556	37	100	695	37	100	235	37	100	226	37	100	0	0
pravastatin	821	37	100	472	10	9	278	25	26	385	22	139	11.0905	61.3976
ranolazine	599	37	100	892	658	7777	659	109	570	1433	124	498	286.527	3699.61
cimetidine	1379	37	100	812	245	599	1758	658	7777	538	12	27	298.846	3776.07
ketoconazole	237	37	100	519	245	599	779	37	100	1274	15	20	108.165	265.525
fluoxetine	1887	37	100	967	658	7777	724	109	570	1422	658	7777	339.027	4300.92
quinidine	358	37	100	1158	658	7777	1080	25	26	351	124	498	301.247	3790.17
elacridar	1303	37	100	978	15	20	185	658	7777	589	658	7777	364.996	4455.53
talinolol	3316	37	100	2548	37	100	2563	658	7777	624	17	20	313.975	3852.02
zidovudine	409	37	100	356	245	599	1376	109	570	433	124	498	86.3032	231.756
sertraline	1112	37	100	301	22	139	243	37	100	1797	658	7777	313.08	3832.04
levofloxacin	5337	37	100	973	37	100	660	22	139	388	109	570	39.144	229.238
indinavir	459	37	100	516	25	26	732	37	100	571	25	26	6.9282	42.7239
miltefosine	835	37	100	5840	37	100	858	109	570	452	37	100	36	235
lenalidomide	263	37	100	790	245	599	6426	658	7777	1683	658	7777	310.334	4293.11
cyanocobalamin	1494	37	100	1030	658	7777	814	37	100	423	37	100	310.5	3838.5
emtricitabine	1774	37	100	940	658	7777	557	658	7777	710	658	7777	310.5	3838.5
azithromycin	678	37	100	2005	24	30	140	15	20	398	245	599	110.204	276.798
novobiocin	1374	37	100	996	658	7777	277	13	12	3011	658	7777	365.594	4457.87
glimepiride	1018	37	100	703	16	16	546	658	7777	650	25	26	316.117	3865.01
apixaban	385	37	100	287	658	7777	419	658	7777	1661	658	7777	310.5	3838.5
rebastinib	436	37	100	597	124	498	2566	17	20	3555	245	599	103.806	286.899
busulfan	353	37	100	1032	17	20	1120	13	12	1207	15	20	11.1206	41.505
venetoclax	1294	37	100	239	245	599	617	124	498	472	25	26	101.579	284.926
ilomastat	310	37	100	338	124	498	1189	658	7777	524	124	498	284.472	3710.58
marimastat	472	37	100	697	22	139	899	17	20	1253	13	12	10.5	61.9267
fomepizole	476	37	100	518	37	100	361	124	498	796	25	26	45.8503	214.193
regadenoson	288	37	100	1005	245	599	708	124	498	712	124	498	85.481	221.022
mirtazapine	1278	37	100	643	40	44	652	17	22	1043	658	7777	313.5	3860.97
cabergoline	350	37	100	2128	17	20	660	109	570	1303	658	7777	304.408	3781.29
lurasidone	533	37	100	404	658	7777	483	37	100	619	245	599	292.743	3762.69
sotalol	805	37	100	470	658	7777	498	658	7777	369	11	16	366.194	4456.7
timolol	354	37	100	708	658	7777	1123	124	498	200	17	22	302.916	3790.9
indacaterol	793	37	100	606	15	20	540	13	12	1868	37	100	13.3041	48.6073
sorbinil	1405	37	100	445	658	7777	505	37	100	1060	658	7777	358.535	4432.32
naproxen	465	37	100	458	658	7777	501	658	7777	379	22	139	362.916	4421.09
diazepam	1138	37	100	2118	17	20	561	245	599	2305	658	7777	297.593	3777.36
diclofenac	503	37	100	1353	17	20	459	15	20	892	22	139	9.94569	59.6119
balsalazide	495	37	100	392	109	570	365	658	7777	862	658	7777	339.027	4300.92
triamcinolone	568	37	100	263	658	7777	1076	25	26	549	16	16	316.117	3865.01
cefotetan	387	37	100	422	658	7777	515	17	20	1600	245	599	297.593	3777.36
doxazosin	1167	37	100	1053	25	26	690	245	599	1188	124	498	101.579	284.926
chloroxine	352	37	100	759	37	100	545	37	100	641	245	599	104	249.5
ipriflavone	541	37	100	328	124	498	908	25	26	461	658	7777	301.247	3790.17
rabeprazole	506	37	100	787	37	100	1352	658	7777	889	13	12	314.703	3853.39
zafirlukast	668	37	100	323	22	139	376	658	7777	530	658	7777	362.916	4421.09
navitoclax	494	37	100	993	15	20	251	37	100	407	124	498	48.2934	215.656
estramustine	1565	37	100	418	37	100	1255	124	498	956	22	139	46.5403	193.376
flutamide	10159	37	100	865	658	7777	1135	12	27	415	17	20	318.183	3864.17
ibutilide	265	37	100	442	15	20	956	658	7777	694	25	26	316.295	3864.34
roxithromycin	785	37	100	1665	22	139	598	124	498	354	17	20	50.06	211.71
scopolamine	903	37	100	578	15	20	538	245	599	726	658	7777	298.092	3777.36
darifenacin	1358	37	100	901	15	20	459	15	20	440	37	100	12.7017	46.188
flavoxate	1200	37	100	962	25	26	1214	37	100	867	37	100	6	37
tracazolate	455	37	100	4444	17	20	537	658	7777	817	658	7777	364.4	4455.53
famciclovir	1076	37	100	318	37	100	395	245	599	552	245	599	120.089	288.098
balicatib	438	37	100	376	37	100	515	37	100	341	22	139	7.5	19.5
pomalidomide	1000	37	100	492	124	498	1925	124	498	284	37	100	50.2295	229.785
primaquine	414	37	100	482	658	7777	765	658	7777	260	658	7777	310.5	3838.5
dantrolene	148	37	100	858	37	100	308	124	498	616	124	498	50.2295	229.785
trimetazidine	303	37	100	835	245	599	1077	658	7777	954	37	100	292.743	3762.69
ticlopidine	803	37	100	715	17	20	375	22	139	797	658	7777	316.447	3845.65
niacin	612	37	100	482	37	100	344	109	570	286	10	9	42.4529	253.818
flecainide	823	37	100	381	109	570	665	124	498	711	17	20	52.6711	277.169
clomethiazole	1151	37	100	1253	658	7777	403	245	599	392	22	139	296.356	3755.68
chelerythrine	1227	37	100	1904	658	7777	1374	124	498	382	25	26	301.247	3790.17
hymecromone	805	37	100	389	109	570	2297	658	7777	1322	22	139	303.386	3759.7
rimcazole	1234	37	100	664	658	7777	889	245	599	712	245	599	260.337	3679.69
propentofylline	830	37	100	666	17	20	1240	658	7777	698	658	7777	364.4	4455.53
gemfibrozil	578	37	100	1731	22	139	1211	658	7777	391	16	16	316.623	3846.34
piperidolate	2186	37	100	375	37	100	566	658	7777	254	658	7777	358.535	4432.32
amiloride	829	37	100	1121	124	498	1153	37	100	635	16	16	48.0312	216.649
pranlukast	494	37	100	372	124	498	317	124	498	1241	17	20	56.5951	254.98
naphazoline	473	37	100	653	12	27	628	12	27	289	658	7777	319.051	3862.99
ropinirole	291	37	100	1232	37	100	802	245	599	1049	245	599	120.089	288.098
thiothixene	316	37	100	285	124	498	877	124	498	564	12	27	58.346	252.623
molindone	505	37	100	258	245	599	496	124	498	6076	37	100	98.4492	262.204
ziprasidone	689	37	100	560	658	7777	558	109	570	746	17	20	304.408	3781.29
cariprazine	440	37	100	313	16	16	242	13	12	250	40	44	13.9642	40.5791
oxaprozin	1654	37	100	1119	37	100	651	37	100	1452	124	498	43.5	199
trifluridine	687	37	100	1556	658	7777	508	245	599	1654	124	498	274.9	3695.28
palonosetron	212	37	100	386	37	100	411	37	100	471	22	139	7.5	19.5
lucitanib	682	37	100	658	25	26	350	13	12	684	124	498	50.4604	229.274
motesanib	3605	37	100	327	658	7777	276	124	498	769	245	599	274.9	3695.28
bretazenil	408	37	100	607	124	498	762	658	7777	1149	37	100	298.828	3776.83
fomocaine	574	37	100	1196	15	20	979	245	599	1189	245	599	126.758	312.901
piracetam	564	37	100	598	658	7777	774	25	26	649	22	139	315.067	3844.62
triclosan	522	37	100	265	658	7777	649	124	498	1805	11	16	304.196	3792
emedastine	345	37	100	637	245	599	335	124	498	1133	37	100	98.4492	262.204
epinastine	4295	37	100	599	109	570	491	22	139	354	37	100	39.144	229.238
cyclizine	1523	37	100	304	37	100	892	17	20	596	37	100	10	40
metolazone	797	37	100	571	17	20	320	37	100	1706	25	26	9.79796	44.5234
lerisetron	457	37	100	614	25	26	407	25	26	554	25	26	6	37
ciglitazone	3385	37	100	714	245	599	1468	13	12	977	124	498	104.958	289.556
ramatroban	471	37	100	337	15	20	1309	25	26	265	17	20	9.98332	39.1024
talmapimod	271	37	100	483	13	12	1401	124	498	641	12	27	52.9434	229.081
nutlin-3	7873	37	100	931	109	570	372	22	139	580	658	7777	303.386	3759.7
tivantinib	93	37	100	96	658	7777	308	658	7777	1065	658	7777	310.5	3838.5
etodolac	348	37	100	317	658	7777	1065	25	26	844	13	12	316.652	3865.69
nandrolone	2753	37	100	2263	658	7777	649	658	7777	467	658	7777	310.5	3838.5
nelarabine	346	37	100	784	10	9	583	124	498	726	17	20	52.5928	231.086
tesaglitazar	493	37	100	1086	124	498	889	37	100	543	24	30	46.076	213.235
nisoxetine	634	37	100	359	37	100	853	37	100	336	37	100	0	0
ozagrel	912	37	100	651	12	27	781	25	26	344	12	27	12.0139	36.6697
resatorvid	1103	37	100	812	658	7777	660	37	100	1324	37	100	310.5	3838.5
selinexor	725	37	100	1119	658	7777	2764	658	7777	3870	658	7777	310.5	3838.5
anisodamine	362	37	100	860	13	12	9490	245	599	1162	124	498	104.958	289.556
oxandrolone	743	37	100	1956	658	7777	983	658	7777	1026	37	100	358.535	4432.32
luliconazole	477	37	100	439	37	100	902	24	30	1006	37	100	6.5	35
lodoxamide	991	37	100	1676	658	7777	533	13	12	956	37	100	314.703	3853.39
amitifadine	439	37	100	848	25	26	891	13	12	1310	658	7777	316.652	3865.69
dasabuvir	1229	37	100	860	124	498	798	658	7777	398	658	7777	335.306	4320.48
golvatinib	132	25	26	1110	124	498	587	658	7777	731	25	26	303.608	3803.35
toremifene	794	25	26	1075	124	498	957	10	9	1731	658	7777	306.699	3806.42
carbenoxolone	667	25	26	793	124	498	797	37	100	1250	37	100	45.8503	214.193
lestaurtinib	416	25	26	685	37	100	582	37	100	1507	658	7777	312.551	3850.99
amsacrine	818	25	26	872	658	7777	1537	658	7777	1694	658	7777	316.5	3875.5
mebendazole	1516	25	26	1441	658	7777	538	37	100	621	658	7777	362.032	4453.78
aliskiren	1627	25	26	200	12	27	680	658	7777	504	37	100	316.831	3863.16
itraconazole	1156	25	26	593	658	7777	750	658	7777	842	37	100	362.032	4453.78
citalopram	400	25	26	305	124	498	644	245	599	647	37	100	101.579	284.926
rocuronium	1203	25	26	612	658	7777	241	245	599	519	245	599	264.359	3694.39
chlorpromazine	2225	25	26	1145	22	139	670	658	7777	765	17	20	318.35	3858.05
rucaparib	553	25	26	1622	658	7777	824	124	498	448	22	139	304.214	3783.36
dihydroergocristine	567	25	26	773	658	7777	806	124	498	1342	658	7777	339.3	4343.06
zileuton	585	25	26	1177	25	26	411	13	12	1858	17	20	6	6.63325
topiramate	690	25	26	331	40	44	194	109	570	567	658	7777	302.222	3790.24
idebenone	1254	25	26	1633	124	498	469	658	7777	784	17	20	305.238	3804.43
tacrine	1280	25	26	1451	245	599	826	658	7777	548	22	139	299.15	3769.32
nafamostat	263	25	26	772	17	20	859	658	7777	1636	22	139	318.35	3858.05
methocarbamol	1197	25	26	601	109	570	834	16	16	594	658	7777	306.871	3795.34
quizartinib	650	25	26	1090	25	26	668	658	7777	98	124	498	303.608	3803.35
biperiden	406	25	26	407	124	498	982	658	7777	623	109	570	289.299	3714.01
triflupromazine	1297	25	26	701	37	100	532	109	570	988	37	100	38.4187	249.781
doxepin	589	25	26	281	658	7777	650	37	100	1091	17	20	315.94	3864.34
formestane	746	25	26	619	658	7777	611	16	16	623	37	100	316.117	3865.01
urapidil	257	25	26	854	17	20	1096	22	139	341	124	498	51.4393	224.929
cisapride	807	25	26	402	658	7777	581	658	7777	1022	124	498	339.3	4343.06
tiapride	1076	25	26	508	658	7777	318	658	7777	258	245	599	315.029	4315.98
blonanserin	522	25	26	1026	658	7777	872	658	7777	468	124	498	339.3	4343.06
vinpocetine	444	25	26	458	245	599	521	658	7777	585	22	139	299.15	3769.32
pilaralisib	544	25	26	1109	658	7777	773	658	7777	655	658	7777	316.5	3875.5
trilostane	659	25	26	973	658	7777	813	245	599	554	37	100	295.622	3776.25
levocabastine	509	25	26	411	658	7777	462	124	498	538	658	7777	339.3	4343.06
amineptine	372	25	26	918	658	7777	2374	109	570	1015	658	7777	342.933	4323.71
lidoflazine	328	25	26	1149	658	7777	859	16	16	490	658	7777	368.079	4477.93
tamibarotene	835	25	26	662	37	100	1079	37	100	1253	658	7777	312.551	3850.99
neostigmine	736	25	26	545	124	498	728	24	30	974	17	22	51.124	236.023
grazoprevir	802	25	26	306	24	30	475	25	26	288	17	20	3.86221	4.12311
sunitinib	433	24	30	2502	124	498	490	22	139	693	658	7777	304.414	3782.62
repaglinide	575	24	30	343	22	139	1665	245	599	518	24	30	110.837	271.245
flumatinib	1105	24	30	640	245	599	417	245	599	355	245	599	110.5	284.5
vanoxerine	679	24	30	1223	658	7777	1072	245	599	447	15	20	301.081	3790.01
yohimbine	1288	24	30	1107	15	20	766	658	7777	970	109	570	307.266	3793.88
moxonidine	225	24	30	992	15	20	612	658	7777	1300	124	498	305.849	3803.71
niclosamide	350	24	30	797	658	7777	473	245	599	856	658	7777	315.422	4314.73
semagacestat	1805	24	30	1063	658	7777	167	12	27	1266	124	498	306.474	3802.45
aminoglutethimide	817	24	30	679	245	599	920	25	26	295	25	26	110.168	285.84
perhexiline	1141	24	30	817	658	7777	927	124	498	198	658	7777	339.635	4341.84
sulmazole	957	24	30	888	37	100	373	37	100	2209	37	100	6.5	35
norfloxacin	377	24	30	1138	658	7777	556	10	9	845	658	7777	370.126	4478.8
levocetirizine	583	24	30	695	22	139	460	25	26	491	37	100	6.78233	55.1989
acarbose	359	24	30	537	124	498	673	17	20	425	245	599	106.835	305.07
tadalafil	1168	24	30	788	37	100	787	658	7777	465	109	570	302.982	3779.45
balaglitazone	373	24	30	464	124	498	503	124	498	877	658	7777	287.557	3724.04
risperidone	324	22	139	339	245	599	584	13	12	723	124	498	108.397	281.007
decitabine	84	22	139	143	37	100	218	109	570	163	22	139	41.6053	222.76
selumetinib	97	22	139	117	37	100	264	245	599	217	37	100	106.734	243.694
crizotinib	110	22	139	264	15	20	186	37	100	233	245	599	110.548	261.075
ribavirin	684	22	139	467	16	16	1880	37	100	732	25	26	8.83176	59.1967
glycitein	1139	22	139	522	658	7777	875	17	20	636	658	7777	368.644	4444.42
cytarabine	1600	22	139	630	124	498	1733	245	599	428	658	7777	279.135	3687.79
valrubicin	427	22	139	947	658	7777	896	658	7777	2438	658	7777	318	3819
amonafide	342	22	139	606	109	570	1564	658	7777	797	109	570	291.896	3680.94
dexamethasone	1548	22	139	6945	245	599	602	37	100	716	245	599	124.57	277.297
ranitidine	294	22	139	565	658	7777	761	245	599	977	17	22	301.065	3770.07
methylprednisolone	1227	22	139	993	658	7777	620	245	599	259	109	570	281.7	3676.52
rivaroxaban	591	22	139	563	37	100	746	658	7777	843	124	498	301.868	3769.93
ivermectin	439	22	139	509	40	44	314	658	7777	220	245	599	295.673	3765.97
bromocriptine	419	22	139	1368	12	27	791	124	498	1193	22	139	52.8772	205.079
pilocarpine	670	22	139	374	22	139	703	37	100	486	658	7777	315.579	3825.54
mitiglinide	1085	22	139	1139	25	26	229	109	570	872	25	26	42.5235	258.71
masitinib	93	22	139	108	12	27	86	109	570	45	658	7777	308.26	3773.1
acetylcysteine	333	22	139	1978	37	100	228	124	498	752	109	570	50.9706	241.635
tandutinib	577	22	139	491	37	100	605	109	570	431	37	100	39.144	229.238
etomidate	676	22	139	731	658	7777	6824	37	100	434	124	498	301.868	3769.93
valsartan	1126	22	139	691	37	100	380	658	7777	1088	109	570	303.386	3759.7
diethylcarbamazine	230	22	139	825	37	100	1558	658	7777	176	22	139	315.579	3825.54
amcinonide	366	22	139	2056	109	570	1402	245	599	607	25	26	104.586	293.717
binimetinib	1138	22	139	925	124	498	410	245	599	965	658	7777	279.135	3687.79
nimesulide	634	22	139	1166	37	100	1487	24	30	961	17	22	8.52447	56.376
entinostat	77	22	139	72	22	139	291	124	498	752	658	7777	304.816	3762.97
eplerenone	273	22	139	715	124	498	489	658	7777	1018	17	20	305.834	3784.46
enoxacin	275	22	139	366	22	139	1525	658	7777	880	245	599	299.864	3748.61
prochlorperazine	226	22	139	501	37	100	311	658	7777	376	124	498	301.868	3769.93
escitalopram	427	22	139	861	17	20	489	13	12	465	16	16	3.74166	61.5867
iniparib	350	22	139	226	22	139	2077	124	498	3803	37	100	49.0128	186.906
vicriviroc	609	22	139	303	22	139	284	658	7777	716	40	44	315.114	3835.09
lumacaftor	1203	22	139	514	658	7777	145	109	570	296	109	570	291.896	3680.94
diphenidol	843	22	139	463	245	599	563	37	100	540	658	7777	296.356	3755.68
quetiapine	1086	22	139	739	22	139	236	37	100	2581	17	20	8.66025	56.0981
dapsone	621	22	139	3209	15	20	541	658	7777	230	124	498	306.245	3784.46
mepivacaine	1137	22	139	1614	15	20	407	245	599	5033	658	7777	301.55	3770.44
ibudilast	340	22	139	841	658	7777	535	37	100	623	25	26	315.067	3844.62
clemizole	853	22	139	690	124	498	211	15	20	308	40	44	50.2817	221.217
bupropion	618	22	139	283	124	498	537	16	16	341	124	498	60.6712	247.914
noscapine	539	22	139	314	124	498	606	22	139	491	15	20	52.2709	207.076
dequalinium	1152	22	139	1042	124	498	1714	658	7777	400	124	498	288.042	3703.2
bosentan	398	22	139	601	124	498	350	109	570	373	124	498	49.0128	194.485
resminostat	602	22	139	1674	124	498	645	13	12	1308	658	7777	306.66	3785.93
laropiprant	803	22	139	1152	24	30	1049	15	20	459	658	7777	318.857	3857.38
pimavanserin	719	22	139	594	109	570	1238	37	100	805	124	498	50.9706	241.635
mazindol	2154	22	139	807	245	599	214	109	570	566	245	599	109.552	225.581
refametinib	279	22	139	707	22	139	634	37	100	864	245	599	109.229	237.214
nizofenone	861	22	139	337	124	498	489	124	498	331	37	100	54.9022	219.106
alvimopan	665	22	139	644	658	7777	552	37	100	681	109	570	303.386	3759.7
idelalisib	106	22	139	568	17	20	177	124	498	179	22	139	51.8869	207.076
bezafibrate	487	22	139	488	109	570	2177	658	7777	972	658	7777	343.919	4288.99
suprofen	610	22	139	717	109	570	554	13	12	683	658	7777	308.057	3775.89
ambroxol	500	22	139	759	109	570	730	124	498	199	22	139	54.9022	229.94
tonabersat	1535	22	139	680	12	27	361	40	44	621	17	20	12.2031	55.26
taladegib	1387	22	139	537	658	7777	1093	25	26	951	37	100	315.067	3844.62
netupitant	325	22	139	862	109	570	328	24	30	657	658	7777	305.866	3772.54
palovarotene	952	22	139	695	22	139	738	245	599	1000	124	498	106.029	239.994
danusertib	901	17	20	638	658	7777	1009	658	7777	1335	658	7777	320.5	3878.5
fasudil	755	17	20	891	37	100	356	37	100	996	245	599	107.747	265.525
fluorouracil	656	17	20	499	17	20	1068	37	100	524	124	498	51.0449	228.796
deferasirox	556	17	22	692	37	100	310	658	7777	394	658	7777	364.4	4454.95
ibrutinib	195	17	22	64	37	100	155	22	139	163	37	100	10.3078	49.0739
lidocaine	761	17	20	5797	37	100	270	17	20	401	658	7777	317.307	3865.35
doramapimod	181	17	20	106	124	498	121	16	16	215	37	100	51.2543	229.616
cabozantinib	198	17	22	314	124	498	84	37	100	890	658	7777	302.916	3790.9
dabrafenib	224	17	20	411	13	12	376	37	100	265	658	7777	318.007	3866.7
ponatinib	462	17	20	699	245	599	1935	37	100	2586	658	7777	297.593	3777.36
rottlerin	1612	17	20	643	124	498	293	124	498	275	17	20	61.7765	275.973
enzastaurin	159	17	20	143	22	139	65	245	599	844	25	26	111.882	274.186
enoxolone	521	17	20	698	124	498	598	658	7777	991	37	100	302.916	3791.27
clofibrate	1781	17	20	788	124	498	867	658	7777	364	13	12	307.659	3806.95
tetrabenazine	738	17	20	942	22	139	399	37	100	762	17	20	9.46485	59.6119
dextromethorphan	727	17	20	813	658	7777	1074	22	139	326	124	498	305.834	3784.46
nevirapine	672	17	22	949	658	7777	403	12	27	613	658	7777	371.531	4475.91
mercaptopurine	5096	17	20	684	24	30	664	245	599	380	658	7777	300.594	3790.01
furosemide	583	17	20	879	658	7777	827	658	7777	950	24	30	368.072	4475.62
tolazamide	1389	17	22	534	124	498	137	124	498	636	658	7777	289.265	3725.6
preladenant	661	17	20	382	245	599	380	24	30	459	658	7777	300.594	3790.01
fenoldopam	694	17	22	381	658	7777	421	37	100	1235	15	20	317.655	3865.01
lofexidine	1692	17	20	693	658	7777	1095	13	12	422	658	7777	371.24	4480.82
nebivolol	973	17	20	848	658	7777	257	17	22	1518	15	20	320.835	3878.17
bambuterol	393	17	20	323	658	7777	362	37	100	427	658	7777	364.4	4455.53
sumatriptan	1939	17	22	476	658	7777	1054	22	139	1205	658	7777	368.644	4443.83
pimozide	804	17	20	403	245	599	640	658	7777	896	658	7777	318.183	4317.84
bifonazole	477	17	20	940	658	7777	346	37	100	340	37	100	313.975	3852.02
mozavaptan	731	17	22	520	22	139	565	17	20	459	658	7777	319.675	3858.73
closantel	432	17	20	725	124	498	439	17	20	455	124	498	61.7765	275.973
bupivacaine	390	17	22	327	658	7777	696	17	20	646	25	26	319.189	3877.17
meptazinol	1583	17	22	1109	658	7777	514	658	7777	282	124	498	341.995	4344.29
telcagepant	569	17	20	970	124	498	367	37	100	565	245	599	103.806	286.899
lorglumide	809	17	20	1487	658	7777	3708	109	570	730	124	498	291.201	3715.19
ataluren	636	17	20	549	109	570	214	109	570	702	25	26	50.9117	315.82
umeclidinium	807	17	20	452	25	26	437	37	100	395	245	599	109.642	277.561
primidone	597	17	20	770	10	9	580	124	498	598	245	599	110.432	311.083
bifemelane	1396	17	20	286	109	570	953	245	599	309	109	570	93.9432	280.167
zardaverine	1063	17	20	943	658	7777	880	22	139	1414	25	26	318.35	3858.05
tramadol	1097	17	22	1452	37	100	639	245	599	583	245	599	126.127	312.242
niguldipine	611	17	20	380	25	26	219	658	7777	886	13	12	319.872	3878.84
dolasetron	804	17	22	344	658	7777	476	37	100	705	12	27	318.183	3863.83
diflunisal	756	17	22	1156	22	139	1384	17	20	748	124	498	52.7194	225.794
brequinar	382	17	22	600	17	22	680	658	7777	1254	658	7777	370.082	4477.35
saxagliptin	868	17	20	158	37	100	444	25	26	1287	37	100	9.79796	44.5234
gimeracil	395	17	20	620	658	7777	483	25	26	749	22	139	318.35	3858.05
tacedinaline	1198	17	20	767	24	30	613	124	498	622	658	7777	305.436	3803.71
bavisant	293	17	22	504	109	570	256	245	599	557	124	498	93.6567	270.191
vortioxetine	429	17	20	325	22	139	5097	37	100	621	24	30	8.52447	56.9817
firategrast	174	17	20	528	658	7777	671	124	498	1427	15	20	307.249	3805.51
pirenoxine	177	17	20	761	658	7777	550	37	100	449	658	7777	364.4	4455.53
phenformin	437	17	20	603	25	26	723	658	7777	1636	658	7777	367.787	4476.77
nicaraven	356	17	22	1118	22	139	520	12	27	128	22	139	4.78714	66.1381
anagrelide	670	17	22	492	124	498	887	22	139	311	37	100	50.06	211.178
avanafil	1701	17	22	312	37	100	493	109	570	307	109	570	48.0416	295.591
ciclesonide	397	17	20	1630	109	570	1125	40	44	542	22	139	42.4971	256.369
bitopertin	500	17	20	723	22	139	366	13	12	188	658	7777	320.354	3860.44
castanospermine	1844	17	20	1548	658	7777	779	245	599	597	124	498	280.577	3710.94
basimglurant	1425	17	20	864	22	139	510	37	100	1981	15	20	9.94569	59.6119
cefepime	1378	17	20	1381	37	100	620	658	7777	403	124	498	302.916	3791.27
voglibose	1605	17	20	577	22	139	221	25	26	329	17	20	3.94757	58.5683
cariporide	1762	17	20	325	658	7777	565	22	139	859	12	27	320.526	3857.89
celecoxib	2078	16	16	419	658	7777	538	658	7777	430	17	22	370.37	4479.08
chrysin	564	16	16	270	109	570	242	124	498	701	658	7777	291.442	3715.98
rosiglitazone	484	16	16	511	25	26	573	658	7777	356	37	100	316.117	3865.01
hydrocortisone	422	16	16	472	22	139	409	22	139	336	37	100	8.95824	57.9914
ganciclovir	179	16	16	447	15	20	1078	245	599	846	658	7777	302.975	3792.57
tizanidine	546	16	16	10622	658	7777	236	24	30	1349	15	20	319.859	3877.5
irbesartan	641	16	16	589	658	7777	381	12	27	613	245	599	303.699	3791.29
mecamylamine	1067	16	16	476	658	7777	845	658	7777	507	10	9	372.399	4482.84
odanacatib	760	16	16	506	109	570	773	24	30	698	17	20	45.1405	274.063
benzydamine	1993	16	16	752	24	30	576	12	27	1448	658	7777	320.372	3876.34
rasagiline	1265	16	16	414	24	30	193	658	7777	688	109	570	307.064	3794.61
tirofiban	626	16	16	979	658	7777	383	15	20	708	658	7777	370.948	4479.66
imiquimod	816	16	16	720	658	7777	284	24	30	634	124	498	305.642	3804.43
mibampator	343	16	16	9452	37	100	707	25	26	1106	245	599	109.837	278.366
radicicol	232	16	16	499	658	7777	784	658	7777	841	658	7777	321	3880.5
milrinone	328	16	16	383	40	44	532	37	100	2244	124	498	47.7101	225.059
lisofylline	573	16	16	899	22	139	379	658	7777	1326	17	20	319.844	3859.76
granisetron	971	15	20	540	15	20	690	16	16	413	25	26	4.85627	4.12311
hypericin	749	15	20	494	24	30	814	658	7777	582	658	7777	368.656	4475.62
estrone	836	15	20	596	658	7777	510	658	7777	1020	124	498	342.672	4344.9
levonorgestrel	649	15	20	569	25	26	1248	37	100	321	109	570	42.6263	263.193
letrozole	748	15	20	1226	24	30	356	658	7777	898	37	100	316.462	3863.66
venlafaxine	266	15	20	426	13	12	272	13	12	361	124	498	55.1747	241.696
zosuquidar	332	15	20	1984	15	20	1223	245	599	1242	15	20	115	289.5
lonafarnib	622	15	20	1989	658	7777	1269	124	498	567	37	100	303.34	3791.27
rosuvastatin	1196	15	20	1305	12	27	714	37	100	1909	245	599	112.387	277.369
alvocidib	876	15	20	4215	15	20	7112	25	26	6833	37	100	10.4563	39.1024
prazosin	2732	15	20	2088	15	20	2620	37	100	906	109	570	44.5571	264.37
phenylephrine	1268	15	20	315	245	599	746	658	7777	441	658	7777	318.974	4317.84
hesperidin	523	15	20	709	109	570	1974	109	570	1375	37	100	48.7545	296.254
luteolin	733	15	20	782	13	12	347	22	139	336	658	7777	320.69	3860.44
ischemin	4245	15	20	6998	658	7777	991	109	570	396	124	498	291.683	3715.19
cilostazol	733	15	20	660	25	26	378	124	498	908	22	139	51.8363	224.929
galeterone	413	15	20	292	25	26	2134	124	498	281	37	100	49.9825	227.593
zaprinast	856	15	20	1001	17	20	652	37	100	571	25	26	9.98332	39.1024
altretamine	1184	15	20	538	37	100	828	17	20	1098	658	7777	317.655	3865.35
altanserin	482	15	20	297	658	7777	525	24	30	719	245	599	301.081	3790.01
eflornithine	997	15	20	390	245	599	519	124	498	1070	37	100	104.379	286.899
triclabendazole	160	15	20	406	124	498	432	40	44	287	22	139	50.2817	221.217
tolimidone	1958	15	20	510	658	7777	854	658	7777	354	11	16	372.395	4479.66
halcinonide	1583	15	20	380	37	100	617	658	7777	385	124	498	303.34	3791.27
lirimilast	937	15	20	533	658	7777	616	17	22	404	12	27	321.673	3877
fluorometholone	445	15	20	2258	13	12	523	658	7777	109	245	599	303.695	3793.3
resiquimod	1171	15	20	1201	245	599	169	658	7777	607	245	599	267.767	3695.59
rifaximin	3063	15	20	3241	245	599	693	124	498	468	658	7777	281.158	3710.94
seocalcitol	715	15	20	752	24	30	1452	658	7777	1387	12	27	320.541	3875.67
sorafenib	326	13	12	1002	658	7777	101	22	139	1385	37	100	317.155	3847.03
imatinib	167	13	12	79	109	570	97	109	570	90	13	12	55.4256	322.161
amlexanox	488	13	12	355	13	12	423	658	7777	295	658	7777	372.391	4483.12
estradiol	901	13	12	852	124	498	843	658	7777	530	22	139	306.66	3785.93
drospirenone	1102	13	12	798	109	570	839	25	26	399	658	7777	307.48	3796.07
hydroxyurea	895	13	12	484	245	599	674	658	7777	442	25	26	301.337	3792.21
cabazitaxel	1721	13	12	2181	658	7777	2967	17	20	1868	658	7777	371.24	4480.82
nefazodone	453	13	12	666	658	7777	1778	658	7777	444	658	7777	322.5	3882.5
methyldopa	970	13	12	1040	245	599	519	124	498	826	245	599	111.524	280.734
rimexolone	705	13	12	616	658	7777	532	245	599	405	17	22	303.219	3792.94
indapamide	295	13	12	685	22	139	1574	124	498	751	124	498	61.5975	249.38
benzthiazide	791	13	12	539	16	16	436	37	100	270	245	599	112.01	281.11
valdecoxib	695	13	12	4060	658	7777	2005	658	7777	624	658	7777	322.5	3882.5
apremilast	977	13	12	519	124	498	1506	37	100	300	124	498	57.9914	257.705
methimazole	507	13	12	327	16	16	900	245	599	207	124	498	109.886	311.341
selegiline	1058	13	12	435	109	570	656	25	26	851	658	7777	307.48	3796.07
oxatomide	443	13	12	751	658	7777	411	124	498	704	658	7777	343.351	4347.36
droperidol	1501	13	12	1209	24	30	606	37	100	497	17	22	10.5317	40.0167
buflomedil	406	13	12	1000	37	100	614	658	7777	678	658	7777	365.594	4457.87
tivozanib	225	13	12	126	245	599	155	124	498	502	24	30	107.915	307.419
tipiracil	391	13	12	358	11	16	1080	25	26	714	245	599	114.5	290.56
medrysone	368	13	12	307	658	7777	691	22	139	380	17	22	320.354	3860.1
arofylline	1960	13	12	531	40	44	1068	109	570	1067	658	7777	304.693	3792.8
adapalene	925	13	12	878	658	7777	878	124	498	942	40	44	303.207	3802.65
epitiostanol	479	13	12	484	124	498	366	37	100	1362	22	139	50.9706	213.868
varespladib	271	13	12	7335	37	100	840	37	100	421	245	599	108.591	267.404
tirasemtiv	755	13	12	177	15	20	310	24	30	669	109	570	46.0824	274.765
oxiconazole	389	13	12	450	25	26	1161	124	498	257	658	7777	306.069	3805.88
carvedilol	346	12	27	246	22	139	454	25	26	873	37	100	10.2956	56.006
metformin	402	12	27	1233	37	100	391	37	100	424	22	139	12.2474	46.7654
amiodarone	774	12	27	771	109	570	1259	13	12	293	37	100	45.6536	264.64
saquinavir	858	12	27	189	17	22	1421	25	26	1182	16	16	5.44671	4.99166
fadrozole	442	12	27	710	17	20	581	12	27	598	13	12	2.38048	7.14143
artesunate	843	12	27	863	658	7777	1864	245	599	1132	37	100	298.846	3776.07
pramipexole	833	12	27	870	658	7777	1404	17	22	799	124	498	307.865	3803.89
rebamipide	1303	12	27	1660	245	599	660	124	498	420	17	20	109.898	305.914
telatinib	275	12	27	456	658	7777	682	15	20	422	25	26	320.382	3876.33
procaine	282	12	27	573	658	7777	454	124	498	320	37	100	303.981	3789.99
andrographolide	962	12	27	860	10	9	1230	245	599	911	658	7777	305.138	3792.58
carprofen	1233	12	27	1173	37	100	1007	17	20	640	658	7777	318.183	3864.17
dutasteride	377	12	27	900	22	139	218	13	12	2825	37	100	11.5758	60.2024
miglitol	481	12	27	457	658	7777	1940	245	599	843	658	7777	320.164	4315.66
paricalcitol	405	12	27	724	40	44	1237	25	26	1138	124	498	50.4802	232.98
olaparib	105	11	16	76	13	12	49	245	599	48	109	570	110.265	329.595
nitrendipine	770	11	16	603	658	7777	585	25	26	573	124	498	306.488	3805.15
finasteride	427	11	16	670	658	7777	917	124	498	428	658	7777	344.032	4346.13
linagliptin	1125	11	16	489	37	100	833	658	7777	443	22	139	317.512	3846.34
atovaquone	890	11	16	508	13	12	881	658	7777	368	658	7777	372.969	4481.97
etoposide	1150	10	9	879	245	599	1316	658	7777	1500	37	100	299.351	3779.41
disulfiram	824	10	9	526	245	599	733	37	100	929	124	498	105.84	290.561
tranilast	1626	10	9	354	658	7777	1168	25	26	538	37	100	317.192	3866.2
atracurium	885	10	9	786	12	27	803	17	22	1265	37	100	12.3558	41.0406
oxybenzone	919	10	9	458	124	498	475	245	599	1133	25	26	108.508	309.411
amoxapine	387	10	9	1269	124	498	523	22	139	1276	658	7777	307.287	3786.48
donitriptan	463	10	9	1102	109	570	1490	658	7777	524	37	100	305.868	3783.33
sobetirome	338	10	9	201	22	139	539	124	498	1004	124	498	62.546	250.484

## Sheet: Supplementary Table 5
	Supplementary Table 5: List of enriched pathways in the set of common genes between plant polyphenol and breast cancer target subnetworks.
	Apigenin 10µM						Genistein 3µM						Genistein 10µM						Resveratrol 150mM						Resveratrol 250mM
	Term	Overlap	Adjusted.P.value	Genes	DBase		Term	Overlap	Adjusted.P.value	Genes	DBase		Term	Overlap	Adjusted.P.value	Genes	DBase		Term	Overlap	Adjusted.P.value	Genes	DBase		Term	Overlap	Adjusted.P.value	Genes	DBase
	positive regulation of tyrosine phosphorylation of STAT protein (GO:0042531)	7/59	0.00130762	GHR;ERBB4;HES1;PTK6;JAK2;PARP9;PARP14	GO_Biological_Process_2021		Cell cycle	4/124	0.000166203	CDC20;CCNB2;CCNB1;PTTG1	KEGG_2021_Human		Cell cycle	11/124	1.05262e-08	CDC20;CCNB2;CCNB1;PTTG1;CCNE2;ESPL1;CDK2;CDK1;BUB1B;SFN;MAD2L1	KEGG_2021_Human		Cell cycle	16/124	4.50261e-07	CDKN2C;BUB1B;CDC25A;CDC25B;CDC20;CCNB2;CCNB1;WEE1;PTTG1;CCNE2;ESPL1;CDK2;CDK1;MDM2;SFN;MAD2L1	KEGG_2021_Human		Cell cycle	11/124	9.66665e-06	CCNB2;CCNB1;WEE1;CDKN2C;CCNE2;ESPL1;CDK2;CDK1;BUB1B;CDC25A;MAD2L1	KEGG_2021_Human
	regulation of tyrosine phosphorylation of STAT protein (GO:0042509)	7/68	0.00173906	GHR;ERBB4;HES1;PTK6;JAK2;PARP9;PARP14	GO_Biological_Process_2021		Oocyte meiosis	4/129	0.000166203	CDC20;CCNB2;CCNB1;PTTG1	KEGG_2021_Human		Oocyte meiosis	10/129	1.48766e-07	CDC20;RPS6KA3;CCNB2;CCNB1;PTTG1;CCNE2;ESPL1;CDK2;CDK1;MAD2L1	KEGG_2021_Human		p53 signaling pathway	12/73	1.49381e-06	CCNB2;CCNB1;RRM2;CCNE2;CCNG1;CDK2;CDK1;MDM2;BAX;SFN;GTSE1;BCL2L1	KEGG_2021_Human		p53 signaling pathway	7/73	0.000815079	CCNB2;CCNB1;RRM2;CCNE2;CDK2;CDK1;GTSE1	KEGG_2021_Human
	positive regulation of peptidyl-tyrosine phosphorylation (GO:0050731)	8/134	0.01287	GHR;ERBB3;ERBB4;PTK6;HES1;PARP14;JAK2;PARP9	GO_Biological_Process_2021		FoxO signaling pathway	3/131	0.00432826	CCNB2;CCNB1;BCL2L11	KEGG_2021_Human		p53 signaling pathway	7/73	6.3208e-06	CCNB2;CCNB1;RRM2;CCNE2;CDK2;CDK1;SFN	KEGG_2021_Human		FoxO signaling pathway	12/131	0.000634752	CCNB2;CCNB1;MAPK8;BCL2L11;BCL6;PLK2;CDK2;MDM2;IRS2;FBXO32;SOD2;MAPK13	KEGG_2021_Human		Oocyte meiosis	8/129	0.00306835	CCNB2;CCNB1;CCNE2;ESPL1;CDK2;CDK1;MAPK13;MAD2L1	KEGG_2021_Human
	positive regulation of cellular catabolic process (GO:0031331)	8/141	0.0139234	APP;MOV10;DTX3L;PLK2;TP53INP1;SH3BP4;PRKD1;OPTN	GO_Biological_Process_2021		Human T-cell leukemia virus 1 infection	3/219	0.0144735	CDC20;CCNB2;PTTG1	KEGG_2021_Human		Progesterone-mediated oocyte maturation	6/100	0.000590766	RPS6KA3;CCNB2;CCNB1;CDK2;CDK1;MAD2L1	KEGG_2021_Human		Glutathione metabolism	7/57	0.00558274	GGCT;GCLC;RRM2;IDH1;GSR;PGD;GCLM	KEGG_2021_Human		Progesterone-mediated oocyte maturation	7/100	0.00318273	CCNB2;CCNB1;CDK2;CDK1;CDC25A;MAPK13;MAD2L1	KEGG_2021_Human
	purine nucleobase metabolic process (GO:0006144)	3/9	0.0143174	SHMT2;DPYD;HPRT1	GO_Biological_Process_2021		p53 signaling pathway	2/73	0.0215338	CCNB2;CCNB1	KEGG_2021_Human		Human T-cell leukemia virus 1 infection	8/219	0.000714987	CDC20;CCNB2;PTTG1;CCNE2;ESPL1;CDK2;BUB1B;MAD2L1	KEGG_2021_Human		Progesterone-mediated oocyte maturation	9/100	0.00558274	CCNB2;CCNB1;MAPK8;CDK2;CDK1;CDC25A;CDC25B;MAPK13;MAD2L1	KEGG_2021_Human		Fanconi anemia pathway	5/54	0.00762832	BRIP1;RMI1;FANCL;UBE2T;FANCG	KEGG_2021_Human
	transmembrane receptor protein tyrosine kinase signaling pathway (GO:0007169)	13/404	0.0143174	CYFIP2;MST1;PIK3R3;PTK6;GHR;TIAM1;CNKSR1;ERBB3;ERBB4;BLNK;RAPGEF2;PRKD1;JAK2	GO_Biological_Process_2021		Gap junction	2/88	0.0259053	TUBB6;TUBB2A	KEGG_2021_Human		DNA replication	4/36	0.000928091	RNASEH2A;POLE2;DNA2;POLE	KEGG_2021_Human		Epstein-Barr virus infection	13/202	0.00558274	MAPK13;MAPK8;BCL2L11;CCNE2;IRF3;CDK2;TRAF5;MDM2;BLNK;BAX;NFKBIE;IRF9;MAP2K6	KEGG_2021_Human		Pyrimidine metabolism	5/56	0.00762832	DTYMK;RRM2;TK1;TYMS;DCTPP1	KEGG_2021_Human
	positive regulation of ERBB signaling pathway (GO:1901186)	4/25	0.0143174	DOK1;DGKD;AGR2;PTK6	GO_Biological_Process_2021		Progesterone-mediated oocyte maturation	2/100	0.0285075	CCNB2;CCNB1	KEGG_2021_Human		FoxO signaling pathway	5/131	0.0140856	CCNB2;CCNB1;BCL2L11;HOMER1;CDK2	KEGG_2021_Human		Oocyte meiosis	10/129	0.00623317	CDC20;CCNB2;CCNB1;PTTG1;CCNE2;ESPL1;CDK2;CDK1;MAPK13;MAD2L1	KEGG_2021_Human		DNA replication	4/36	0.0120098	RNASEH2A;POLE2;DNA2;POLE	KEGG_2021_Human
	positive regulation of mitotic cell cycle (GO:0045931)	4/27	0.0167149	APP;MDM2;ASNS;HES1	GO_Biological_Process_2021		Alzheimer disease	3/369	0.0316395	APP;TUBB6;TUBB2A	KEGG_2021_Human		Cellular senescence	5/156	0.0268208	CCNB2;CCNB1;CCNE2;CDK2;CDK1	KEGG_2021_Human		Human immunodeficiency virus 1 infection	13/212	0.00673944	LIMK2;MAPK13;CCNB2;CCNB1;MAPK8;WEE1;IRF3;TRAF5;CDK1;PAK6;BAX;MAP2K6;BCL2L1	KEGG_2021_Human		Cellular senescence	7/156	0.0240914	CCNB2;CCNB1;CCNE2;CDK2;CDK1;CDC25A;MAPK13	KEGG_2021_Human
	regulation of apoptotic process (GO:0042981)	18/742	0.0167149	ANXA1;CRADD;MAGED1;PLK2;ASNS;ATAD3A;TBX3;TIAM1;DAB2;PINK1;BCL6;TP53INP1;BMF;ANGPTL4;JAK2;CARD14;NAIP;BCL2L1	GO_Biological_Process_2021		Estrogen signaling pathway	2/137	0.0382989	ESR1;FKBP5	KEGG_2021_Human		microtubule cytoskeleton organization involved in mitosis (GO:1902850)	13/128	3.24292e-10	GPSM2;STIL;BUB1B;NDC80;ZWINT;CDC20;CCNB1;CENPF;ESPL1;TACC3;KIF2C;DLGAP5;MAD2L1	GO_Biological_Process_2021		Human T-cell leukemia virus 1 infection	13/219	0.00820742	CDKN2C;BUB1B;CDC20;CCNB2;MAPK8;PTTG1;CCNE2;ESPL1;CDK2;BAX;TCF3;MAD2L1;BCL2L1	KEGG_2021_Human		Human T-cell leukemia virus 1 infection	8/219	0.0358506	CCNB2;CDKN2C;MAP3K1;CCNE2;ESPL1;CDK2;BUB1B;MAD2L1	KEGG_2021_Human
	positive regulation of autophagy (GO:0010508)	6/90	0.0204993	PINK1;PLK2;TP53INP1;SH3BP4;PRKD1;OPTN	GO_Biological_Process_2021		Ubiquitin mediated proteolysis	2/140	0.0382989	CDC20;UBE2S	KEGG_2021_Human		mitotic sister chromatid segregation (GO:0000070)	11/102	6.24644e-09	CCNB1;PSRC1;ESPL1;SPAG5;CDK1;NCAPG;KIF2C;NDC80;ZWINT;CEP55;DLGAP5	GO_Biological_Process_2021		Cellular senescence	10/156	0.0197415	CCNB2;CCNB1;CCNE2;RRAS;CDK2;CDK1;MDM2;CDC25A;MAP2K6;MAPK13	KEGG_2021_Human		FoxO signaling pathway	6/131	0.039421	CCNB2;CCNB1;PLK2;CDK2;IRS2;MAPK13	KEGG_2021_Human
	positive regulation of binding (GO:0051099)	6/90	0.0204993	APP;TIAM1;DTX3L;RAPGEF2;HES1;PARP9	GO_Biological_Process_2021		Phagosome	2/152	0.0388929	TUBB6;TUBB2A	KEGG_2021_Human		mitotic spindle organization (GO:0007052)	11/157	2.59783e-07	CDC20;GPSM2;CCNB1;STIL;CENPF;BUB1B;KIF2C;NDC80;ZWINT;DLGAP5;MAD2L1	GO_Biological_Process_2021		Shigellosis	13/246	0.0199934	CAST;UBE2D4;HK1;MAPK13;CYTH2;MAPK8;IRF3;TNIP1;TRAF5;MDM2;BAX;WASF1;BCL2L1	KEGG_2021_Human		mitotic cell cycle phase transition (GO:0044772)	18/209	5.59382e-09	CDKN2C;PLK2;HAUS5;CDC25A;TUBA4A;EPS8;CCNB2;CCNB1;WEE1;MELK;LATS2;CCNE2;CDK2;TACC3;CDK1;NEK2;SFI1;POLE	GO_Biological_Process_2021
	positive regulation of receptor signaling pathway via JAK-STAT (GO:0046427)	4/33	0.0255815	GHR;ERBB4;HES1;JAK2	GO_Biological_Process_2021		Cellular senescence	2/156	0.0388929	CCNB2;CCNB1	KEGG_2021_Human		spindle assembly checkpoint signaling (GO:0071173)	6/21	2.59783e-07	CDC20;CENPF;BUB1B;TRIP13;ZWINT;MAD2L1	GO_Biological_Process_2021		Glycolysis / Gluconeogenesis	6/67	0.0334758	GPI;ACSS2;ALDOC;ENO2;HK1;ALDH9A1	KEGG_2021_Human		microtubule cytoskeleton organization involved in mitosis (GO:1902850)	14/128	2.94835e-08	STIL;PLK2;BUB1B;NDC80;ZWINT;CCNB1;CENPF;ESPL1;NUF2;TACC3;KIF2C;DLGAP5;SPC24;MAD2L1	GO_Biological_Process_2021
	positive regulation of epidermal growth factor receptor signaling pathway (GO:0045742)	4/34	0.0265805	DOK1;DGKD;AGR2;PTK6	GO_Biological_Process_2021		Pathways of neurodegeneration	3/475	0.0388929	APP;TUBB6;TUBB2A	KEGG_2021_Human		mitotic spindle assembly checkpoint signaling (GO:0007094)	6/21	2.59783e-07	CDC20;CENPF;BUB1B;TRIP13;ZWINT;MAD2L1	GO_Biological_Process_2021		Amino sugar and nucleotide sugar metabolism	5/48	0.0381531	GPI;GALE;GFPT2;PMM2;HK1	KEGG_2021_Human		mitotic sister chromatid segregation (GO:0000070)	12/102	2.10151e-07	CCNB1;PSRC1;ESPL1;SPAG5;CDK1;NCAPG;KIF2C;NCAPD2;NDC80;ZWINT;CEP55;DLGAP5	GO_Biological_Process_2021
	regulation of cell migration (GO:0030334)	12/408	0.0283815	TIAM1;DAB2;ANXA1;LIMCH1;MDK;ERBB4;FAM110C;DLC1;TP53INP1;PIK3R3;SASH1;CORO1C	GO_Biological_Process_2021		regulation of mitotic cell cycle (GO:0007346)	5/178	0.000257169	CDC20;APP;CCNB1;UBE2S;NEK2	GO_Biological_Process_2021		mitotic spindle checkpoint signaling (GO:0071174)	6/21	2.59783e-07	CDC20;CENPF;BUB1B;TRIP13;ZWINT;MAD2L1	GO_Biological_Process_2021		Pentose phosphate pathway	4/30	0.0396608	GPI;ALDOC;PGD;TKT	KEGG_2021_Human		G1/S transition of mitotic cell cycle (GO:0000082)	10/85	4.55701e-06	DHFR;LATS2;CDKN2C;RRM2;CCNE2;PLK2;CDK2;TYMS;POLE;CDC25A	GO_Biological_Process_2021
	ERBB signaling pathway (GO:0038127)	5/66	0.0283815	DGKD;ERBB3;ERBB4;REPS2;PTK6	GO_Biological_Process_2021		anaphase-promoting complex-dependent catabolic process (GO:0031145)	4/84	0.000257169	CDC20;CCNB1;PTTG1;UBE2S	GO_Biological_Process_2021		negative regulation of mitotic metaphase/anaphase transition (GO:0045841)	6/22	3.04811e-07	CDC20;CENPF;BUB1B;TRIP13;ZWINT;MAD2L1	GO_Biological_Process_2021		Cysteine and methionine metabolism	5/50	0.0396608	GCLC;CBS;PSAT1;CTH;GCLM	KEGG_2021_Human		mitotic spindle organization (GO:0007052)	12/157	1.70412e-05	CCNB1;STIL;CENPF;PLK2;NUF2;BUB1B;KIF2C;NDC80;ZWINT;DLGAP5;SPC24;MAD2L1	GO_Biological_Process_2021
	positive regulation of cell cycle (GO:0045787)	5/66	0.0283815	APP;MDM2;ASNS;PTK6;TBX3	GO_Biological_Process_2021		regulation of exit from mitosis (GO:0007096)	3/39	0.000982643	CDC20;UBE2S;NEK2	GO_Biological_Process_2021		DNA replication (GO:0006260)	8/108	2.29979e-05	BRIP1;RNASEH2A;RMI1;POLE2;CDK2;CDK1;DNA2;POLE	GO_Biological_Process_2021		Fructose and mannose metabolism	4/33	0.0490855	PMM2;SORD;ALDOC;HK1	KEGG_2021_Human		G2/M transition of mitotic cell cycle (GO:0000086)	11/130	1.70412e-05	CCNB2;CCNB1;WEE1;MELK;CDK2;CDK1;NEK2;HAUS5;SFI1;CDC25A;TUBA4A	GO_Biological_Process_2021
	regulation of epidermal growth factor receptor signaling pathway (GO:0042058)	5/67	0.0286639	RHBDF1;DOK1;DGKD;AGR2;PTK6	GO_Biological_Process_2021		mitotic metaphase plate congression (GO:0007080)	3/51	0.00166657	CCNB1;NDC80;CEP55	GO_Biological_Process_2021		regulation of attachment of spindle microtubules to kinetochore (GO:0051988)	4/10	2.50994e-05	CCNB1;RACGAP1;SPAG5;NEK2	GO_Biological_Process_2021		Fanconi anemia pathway	5/54	0.0490855	RMI2;BRIP1;RMI1;UBE2T;FANCG	KEGG_2021_Human		cell cycle G2/M phase transition (GO:0044839)	11/131	1.70412e-05	CCNB2;CCNB1;WEE1;MELK;CDK2;CDK1;NEK2;HAUS5;SFI1;CDC25A;TUBA4A	GO_Biological_Process_2021
	positive regulation of intracellular signal transduction (GO:1902533)	14/546	0.0296406	APP;PLK2;AKR1C3;PTP4A3;PINK1;ERBB3;ERBB4;FAM110C;RAPGEF2;BMF;PRKD1;JAK2;SASH1;BCL2L1	GO_Biological_Process_2021		regulation of mitotic cell cycle phase transition (GO:1901990)	4/188	0.00251388	CDC20;CCNB1;UBE2S;NEK2	GO_Biological_Process_2021		mitotic cell cycle phase transition (GO:0044772)	10/209	3.01506e-05	CCNB2;CCNB1;MELK;CCNE2;CDK2;CDK1;TACC3;NEK2;POLE;CDKN3	GO_Biological_Process_2021		mitotic cell cycle phase transition (GO:0044772)	24/209	5.31376e-09	CDKN2C;UBE2C;PLK2;NDE1;HAUS5;CDC25A;TUBA4A;CDC25B;CCNB2;CCNB1;WEE1;MELK;LATS2;CCNE2;UBE2S;ENSA;CCNG1;CDK2;TACC3;CDK1;NEK2;POLE;OPTN;CDKN3	GO_Biological_Process_2021		regulation of mitotic cell cycle spindle assembly checkpoint (GO:0090266)	5/13	1.9178e-05	GEN1;CCNB1;DUSP1;NDC80;MAD2L1	GO_Biological_Process_2021
	negative regulation of apoptotic process (GO:0043066)	13/485	0.0301998	ANXA1;PLK2;ASNS;ATAD3A;TBX3;DAB2;PINK1;ERBB3;MDK;ANGPTL4;CARD14;NAIP;BCL2L1	GO_Biological_Process_2021		regulation of attachment of spindle microtubules to kinetochore (GO:0051988)	2/10	0.00267306	CCNB1;NEK2	GO_Biological_Process_2021		anaphase-promoting complex-dependent catabolic process (GO:0031145)	7/84	4.622e-05	CDC20;CCNB1;PTTG1;CDK2;CDK1;BUB1B;MAD2L1	GO_Biological_Process_2021		microtubule cytoskeleton organization involved in mitosis (GO:1902850)	17/128	4.60786e-07	GPSM2;STIL;PLK2;NDE1;BUB1B;NDC80;ZWINT;CDC20;CCNB1;CENPF;ESPL1;NUF2;TACC3;KIF2C;DLGAP5;SPC24;MAD2L1	GO_Biological_Process_2021		regulation of cell cycle G2/M phase transition (GO:1902749)	9/85	2.74648e-05	CENPF;CDK2;CDK1;NEK2;HAUS5;HMMR;GTSE1;SFI1;TUBA4A	GO_Biological_Process_2021
	positive regulation of protein phosphorylation (GO:0001934)	11/371	0.0355644	GHR;APP;DAB2;PINK1;LIMCH1;ERBB4;PIK3R3;RAPGEF2;PRKD1;JAK2;CARD14	GO_Biological_Process_2021		mitotic cell cycle phase transition (GO:0044772)	4/209	0.00267306	CCNB2;CCNB1;UBE2S;NEK2	GO_Biological_Process_2021		G1/S transition of mitotic cell cycle (GO:0000082)	7/85	4.622e-05	KLF11;RRM2;CCNE2;CDK2;TYMS;POLE;CDKN3	GO_Biological_Process_2021		mitotic G1 DNA damage checkpoint signaling (GO:0031571)	11/65	3.07057e-05	CCNB1;PLK2;RFWD3;CDK2;CDK1;MDM2;BAX;SFN;GTSE1;SOX4;E2F8	GO_Biological_Process_2021		mitotic G1 DNA damage checkpoint signaling (GO:0031571)	8/65	3.69844e-05	CCNB1;PLK2;RFWD3;CDK2;CDK1;CASP2;GTSE1;E2F8	GO_Biological_Process_2021
	regulation of protein phosphorylation (GO:0001932)	9/266	0.0405634	APP;DAB2;PINK1;LIMCH1;ERBB4;PIK3R3;INPP5K;CARD14;CORO1C	GO_Biological_Process_2021		positive regulation of ubiquitin protein ligase activity (GO:1904668)	2/12	0.00267306	CDC20;UBE2S	GO_Biological_Process_2021		positive regulation of mitotic cell cycle phase transition (GO:1901992)	6/58	7.58336e-05	CCNB1;ANXA1;ESPL1;RDX;CDK1;DLGAP5	GO_Biological_Process_2021		mitotic sister chromatid segregation (GO:0000070)	13/102	4.50462e-05	SPAG5;NCAPG;NDC80;ZWINT;CCNB1;PSRC1;ESPL1;CHMP1B;CDK1;KIF2C;NCAPD2;CEP55;DLGAP5	GO_Biological_Process_2021		DNA metabolic process (GO:0006259)	14/277	0.0001065	GEN1;RNASEH2A;FANCL;TYMS;FANCG;RAD51AP1;NSMCE4A;UBE2T;POLE2;CDK2;CDK1;DNA2;POLE;DCTPP1	GO_Biological_Process_2021
	aspartate family amino acid metabolic process (GO:0009066)	3/19	0.0405634	MSRA;ADI1;ASNS	GO_Biological_Process_2021		mitotic nuclear membrane disassembly (GO:0007077)	2/12	0.00267306	CCNB2;CCNB1	GO_Biological_Process_2021		regulation of mitotic cell cycle phase transition (GO:1901990)	9/188	8.83336e-05	CDC20;CCNB1;CENPF;CDK2;CDK1;BUB1B;NEK2;HMMR;MAD2L1	GO_Biological_Process_2021		G2/M transition of mitotic cell cycle (GO:0000086)	14/130	8.91925e-05	NDE1;HAUS5;CDC25A;TUBA4A;CDC25B;CCNB2;CCNB1;WEE1;MELK;CDK2;ENSA;CDK1;NEK2;OPTN	GO_Biological_Process_2021		DNA replication (GO:0006260)	9/108	0.000151427	FAM111B;BRIP1;RNASEH2A;RMI1;POLE2;CDK2;CDK1;DNA2;POLE	GO_Biological_Process_2021
	positive regulation of cell projection organization (GO:0031346)	6/117	0.0405634	TIAM1;MDK;AVIL;RAPGEF2;PTK6;PRKD1	GO_Biological_Process_2021		regulation of mitotic cell cycle spindle assembly checkpoint (GO:0090266)	2/13	0.00284146	CCNB1;NDC80	GO_Biological_Process_2021		positive regulation of cell cycle process (GO:0090068)	7/101	0.000119887	GPSM2;CCNB1;RACGAP1;SPAG5;NDC80;E2F8;MAD2L1	GO_Biological_Process_2021		cell cycle G2/M phase transition (GO:0044839)	14/131	8.91925e-05	NDE1;HAUS5;CDC25A;TUBA4A;CDC25B;CCNB2;CCNB1;WEE1;MELK;CDK2;ENSA;CDK1;NEK2;OPTN	GO_Biological_Process_2021		spindle assembly checkpoint signaling (GO:0071173)	5/21	0.000151427	CENPF;BUB1B;TRIP13;ZWINT;MAD2L1	GO_Biological_Process_2021
	positive regulation of protein modification process (GO:0031401)	8/214	0.0408908	APP;DAB2;PINK1;LIMCH1;ERBB4;DLC1;PIK3R3;CARD14	GO_Biological_Process_2021		nuclear membrane disassembly (GO:0051081)	2/14	0.00301187	CCNB2;CCNB1	GO_Biological_Process_2021		regulation of mitotic cell cycle (GO:0007346)	8/178	0.000506705	CDC20;APP;CCNB1;CDK1;BUB1B;NEK2;DLGAP5;MAD2L1	GO_Biological_Process_2021		regulation of mitotic cell cycle (GO:0007346)	16/178	9.80888e-05	APP;UBE2C;SPHK1;BUB1B;ASNS;CDC25B;CDC20;SDCBP;CCNB1;UBE2S;PSMA2;CDK1;MDM2;NEK2;DLGAP5;MAD2L1	GO_Biological_Process_2021		mitotic spindle assembly checkpoint signaling (GO:0007094)	5/21	0.000151427	CENPF;BUB1B;TRIP13;ZWINT;MAD2L1	GO_Biological_Process_2021
	regulation of receptor signaling pathway via JAK-STAT (GO:0046425)	4/45	0.0412046	GHR;ERBB4;HES1;JAK2	GO_Biological_Process_2021		regulation of cell cycle phase transition (GO:1901987)	3/95	0.00359024	CDC20;CCNB1;UBE2S	GO_Biological_Process_2021		mitotic cytokinesis (GO:0000281)	5/49	0.000541204	ESPL1;RACGAP1;CKAP2;CEP55;SPTBN1	GO_Biological_Process_2021		mitotic spindle organization (GO:0007052)	15/157	9.80888e-05	GPSM2;STIL;PLK2;NDE1;BUB1B;NDC80;ZWINT;CDC20;CCNB1;CENPF;NUF2;KIF2C;DLGAP5;SPC24;MAD2L1	GO_Biological_Process_2021		mitotic spindle checkpoint signaling (GO:0071174)	5/21	0.000151427	CENPF;BUB1B;TRIP13;ZWINT;MAD2L1	GO_Biological_Process_2021
	protein ubiquitination (GO:0016567)	13/525	0.046312	RNF43;DTX3L;FBXW9;LMO7;COMMD1;FBXO32;PINK1;RFWD3;KCTD13;MDM2;PDZRN3;THOP1;SASH1	GO_Biological_Process_2021		mitotic sister chromatid segregation (GO:0000070)	3/102	0.0040927	CCNB1;NDC80;CEP55	GO_Biological_Process_2021		mitotic metaphase plate congression (GO:0007080)	5/51	0.000624186	CCNB1;PSRC1;KIF2C;CEP55;NDC80	GO_Biological_Process_2021		regulation of intracellular signal transduction (GO:1902531)	26/437	9.80888e-05	TRIO;ZFAND6;BRIP1;RACGAP1;RRAS;TMSB4X;TP53INP1;PAK6;FAM83D;MAP2K6;VAV3;NEK8;RMI2;RMI1;DAPK2;WDR54;RNF41;TRAF4;CCNG1;CDK2;TRAF5;CDK1;MDM2;DNA2;OPTN;RHNO1	GO_Biological_Process_2021		regulation of attachment of spindle microtubules to kinetochore (GO:0051988)	4/10	0.000160925	CCNB1;RACGAP1;SPAG5;NEK2	GO_Biological_Process_2021
							regulation of Wnt signaling pathway (GO:0030111)	3/111	0.00488152	APP;TIAM1;ESR1	GO_Biological_Process_2021		establishment of mitotic spindle localization (GO:0040001)	4/29	0.00124063	GPSM2;ESPL1;NDC80;MAD2L1	GO_Biological_Process_2021		positive regulation of cell cycle process (GO:0090068)	12/101	0.000124494	GEN1;GPSM2;CCNB1;RACGAP1;SPAG5;DDX11;NDC80;SIRT2;CDC25B;RHNO1;E2F8;MAD2L1	GO_Biological_Process_2021		DNA repair (GO:0006281)	14/298	0.000161968	DCLRE1C;RNASEH2A;FANCL;FANCG;RAD51AP1;BRIP1;NSMCE4A;RFWD3;UBE2T;POLE2;CDK1;DNA2;TRIP13;POLE	GO_Biological_Process_2021
							regulation of ubiquitin protein ligase activity (GO:1904666)	2/21	0.00507568	CDC20;UBE2S	GO_Biological_Process_2021		epithelial cell differentiation (GO:0030855)	6/101	0.00127459	ANXA1;BDH2;TST;CDK1;ALDOC;E2F8	GO_Biological_Process_2021		regulation of attachment of spindle microtubules to kinetochore (GO:0051988)	5/10	0.000125396	CCNB1;RACGAP1;SPAG5;NEK2;SIRT2	GO_Biological_Process_2021		negative regulation of mitotic metaphase/anaphase transition (GO:0045841)	5/22	0.000161968	CENPF;BUB1B;TRIP13;ZWINT;MAD2L1	GO_Biological_Process_2021
							proteasome-mediated ubiquitin-dependent protein catabolic process (GO:0043161)	4/321	0.00586213	CDC20;CCNB1;PTTG1;UBE2S	GO_Biological_Process_2021		negative regulation of cell cycle process (GO:0010948)	5/64	0.00164074	CBX5;RRM2;ESPL1;NEK2;E2F8	GO_Biological_Process_2021		G1/S transition of mitotic cell cycle (GO:0000082)	11/85	0.000129951	DHFR;LATS2;CDKN2C;RRM2;CCNE2;PLK2;CDK2;TYMS;POLE;CDC25A;CDKN3	GO_Biological_Process_2021		regulation of G2/M transition of mitotic cell cycle (GO:0010389)	10/149	0.000191322	CCNB1;CENPF;CDK2;CDK1;NEK2;HMMR;HAUS5;SFI1;CDC25A;TUBA4A	GO_Biological_Process_2021
							microtubule cytoskeleton organization involved in mitosis (GO:1902850)	3/128	0.00586213	CDC20;CCNB1;NDC80	GO_Biological_Process_2021		mitotic G1 DNA damage checkpoint signaling (GO:0031571)	5/65	0.00168929	CCNB1;CDK2;CDK1;SFN;E2F8	GO_Biological_Process_2021		regulation of mitotic cell cycle phase transition (GO:1901990)	16/188	0.000131584	UBE2C;NDE1;BUB1B;HMMR;HAUS5;TUBA4A;SIRT2;CDC20;CCNB1;CENPF;UBE2S;PSMA2;CDK2;CDK1;NEK2;MAD2L1	GO_Biological_Process_2021		cell cycle G1/S phase transition (GO:0044843)	7/63	0.00020942	LATS2;CDKN2C;CCNE2;PLK2;CDK2;POLE;CDC25A	GO_Biological_Process_2021
							G2/M transition of mitotic cell cycle (GO:0000086)	3/130	0.00586213	CCNB2;CCNB1;NEK2	GO_Biological_Process_2021		mitotic nuclear membrane disassembly (GO:0007077)	3/12	0.00187761	CCNB2;CCNB1;CDK1	GO_Biological_Process_2021		DNA damage response, signal transduction by p53 class mediator resulting in cell cycle arrest (GO:0006977)	9/56	0.000181975	CCNB1;PLK2;CDK1;MDM2;BAX;SFN;GTSE1;SOX4;E2F8	GO_Biological_Process_2021		regulation of mitotic cell cycle phase transition (GO:1901990)	11/188	0.00020942	CCNB1;CENPF;CDK2;CDK1;BUB1B;NEK2;HMMR;HAUS5;SFI1;TUBA4A;MAD2L1	GO_Biological_Process_2021
							cell cycle G2/M phase transition (GO:0044839)	3/131	0.00586213	CCNB2;CCNB1;NEK2	GO_Biological_Process_2021		sister chromatid segregation (GO:0000819)	4/34	0.00187761	SPAG5;ESPL1;NDC80;ZWINT	GO_Biological_Process_2021		spindle assembly checkpoint signaling (GO:0071173)	6/21	0.000280189	CDC20;CENPF;BUB1B;TRIP13;ZWINT;MAD2L1	GO_Biological_Process_2021		cell cycle checkpoint signaling (GO:0000075)	4/12	0.000271529	WEE1;PLK2;BUB1B;ZWINT	GO_Biological_Process_2021
							meiosis I (GO:0007127)	2/26	0.00587379	BCL2L11;PTTG1	GO_Biological_Process_2021		regulation of mitotic cell cycle spindle assembly checkpoint (GO:0090266)	3/13	0.00217928	CCNB1;NDC80;MAD2L1	GO_Biological_Process_2021		mitotic spindle assembly checkpoint signaling (GO:0007094)	6/21	0.000280189	CDC20;CENPF;BUB1B;TRIP13;ZWINT;MAD2L1	GO_Biological_Process_2021		kinetochore organization (GO:0051383)	4/13	0.000356913	CENPF;NUF2;NDC80;DLGAP5	GO_Biological_Process_2021
							positive regulation of mitotic cell cycle (GO:0045931)	2/27	0.006038	APP;CCNB1	GO_Biological_Process_2021		kinetochore organization (GO:0051383)	3/13	0.00217928	CENPF;NDC80;DLGAP5	GO_Biological_Process_2021		mitotic spindle checkpoint signaling (GO:0071174)	6/21	0.000280189	CDC20;CENPF;BUB1B;TRIP13;ZWINT;MAD2L1	GO_Biological_Process_2021		double-strand break repair (GO:0006302)	10/164	0.000356913	GEN1;RAD51AP1;BRIP1;DCLRE1C;RMI1;RFWD3;AUNIP;DNA2;TRIP13;RAD54B	GO_Biological_Process_2021
							positive regulation of ubiquitin-protein transferase activity (GO:0051443)	2/31	0.00761719	CDC20;UBE2S	GO_Biological_Process_2021		cytoskeleton-dependent cytokinesis (GO:0061640)	5/72	0.0022615	ESPL1;RACGAP1;CKAP2;CEP55;SPTBN1	GO_Biological_Process_2021		negative regulation of mitotic metaphase/anaphase transition (GO:0045841)	6/22	0.000353569	CDC20;CENPF;BUB1B;TRIP13;ZWINT;MAD2L1	GO_Biological_Process_2021		positive regulation of cell cycle process (GO:0090068)	8/101	0.000434368	GEN1;CCNB1;RACGAP1;SPAG5;DDX11;NDC80;E2F8;MAD2L1	GO_Biological_Process_2021
							mitotic spindle organization (GO:0007052)	3/157	0.00823069	CDC20;CCNB1;NDC80	GO_Biological_Process_2021		nuclear membrane disassembly (GO:0051081)	3/14	0.00252417	CCNB2;CCNB1;CDK1	GO_Biological_Process_2021		regulation of mitotic cell cycle spindle assembly checkpoint (GO:0090266)	5/13	0.000353569	GEN1;CCNB1;DUSP1;NDC80;MAD2L1	GO_Biological_Process_2021		mitotic metaphase plate congression (GO:0007080)	6/51	0.000595155	CCNB1;PSRC1;NUF2;KIF2C;CEP55;NDC80	GO_Biological_Process_2021
							modification-dependent protein catabolic process (GO:0019941)	3/201	0.0161621	CDC20;PTTG1;UBE2S	GO_Biological_Process_2021		epithelium development (GO:0060429)	6/122	0.00252417	STIL;BDH2;TST;CDK1;ALDOC;JAK2	GO_Biological_Process_2021		cellular response to DNA damage stimulus (GO:0006974)	21/350	0.000519362	VAV3;UVRAG;RMI2;CBX5;DTX3L;DDX11;FANCG;RAD51AP1;BCL2L11;NSMCE4A;BCL6;IRF3;RFWD3;UBE2T;POLE2;CDK1;BAX;SFN;UBQLN4;MAP2K6;BCL2L1	GO_Biological_Process_2021		interstrand cross-link repair (GO:0036297)	6/55	0.000880113	RAD51AP1;DCLRE1C;FANCL;RFWD3;UBE2T;FANCG	GO_Biological_Process_2021
							mitotic nuclear membrane organization (GO:0101024)	2/51	0.0174622	CCNB2;CCNB1	GO_Biological_Process_2021		cellular macromolecule biosynthetic process (GO:0034645)	9/314	0.00252417	BRIP1;RNASEH2A;RMI1;POLE2;CDK2;CDK1;DNA2;TYMS;POLE	GO_Biological_Process_2021		anaphase-promoting complex-dependent catabolic process (GO:0031145)	10/84	0.000519362	CDC20;CCNB1;PTTG1;PSMA2;UBE2C;UBE2S;CDK2;CDK1;BUB1B;MAD2L1	GO_Biological_Process_2021		regulation of cyclin-dependent protein serine/threonine kinase activity (GO:0000079)	7/82	0.000880113	CCNB2;CCNB1;LATS2;PSRC1;CDKN2C;CCNE2;CDC25A	GO_Biological_Process_2021
							mitotic nuclear membrane reassembly (GO:0007084)	2/51	0.0174622	CCNB2;CCNB1	GO_Biological_Process_2021								DNA repair (GO:0006281)	19/298	0.000568832	UVRAG;RMI2;DCLRE1C;RNASEH2A;DTX3L;PARP9;FANCG;RAD51AP1;BRIP1;MAPK8;NSMCE4A;RFWD3;UBE2T;POLE2;CDK1;DNA2;TRIP13;POLE;RHNO1	GO_Biological_Process_2021		DNA damage response, signal transduction by p53 class mediator resulting in cell cycle arrest (GO:0006977)	6/56	0.000922501	CCNB1;PLK2;CDK1;CASP2;GTSE1;E2F8	GO_Biological_Process_2021
							regulation of cyclin-dependent protein kinase activity (GO:1904029)	2/54	0.0181661	CCNB2;CCNB1	GO_Biological_Process_2021								DNA replication (GO:0006260)	11/108	0.000740269	FAM111B;BRIP1;RMI2;RNASEH2A;RMI1;POLE2;CDK2;CDK1;DNA2;POLE;RHNO1	GO_Biological_Process_2021		positive regulation of mitotic cell cycle spindle assembly checkpoint (GO:0090267)	3/7	0.00141599	GEN1;NDC80;MAD2L1	GO_Biological_Process_2021
							nuclear membrane reassembly (GO:0031468)	2/54	0.0181661	CCNB2;CCNB1	GO_Biological_Process_2021								regulation of exit from mitosis (GO:0007096)	7/39	0.000797552	CDC20;UBE2C;UBE2S;BUB1B;NEK2;SIRT2;MAD2L1	GO_Biological_Process_2021		protein serine/threonine kinase activity (GO:0004674)	12/344	0.0473032	MAP3K1;MELK;LATS2;PLK2;CDK2;TESK1;PBK;PIM1;CDK1;MAP3K8;NEK2;MAPK13	GO_Molecular_Function_2021
							regulation of mitotic nuclear division (GO:0007088)	2/57	0.019527	CCNB1;NEK2	GO_Biological_Process_2021								positive regulation of mitotic cell cycle (GO:0045931)	6/27	0.00094305	APP;CCNB1;SPHK1;MDM2;ASNS;CDC25B	GO_Biological_Process_2021
							positive regulation of protein binding (GO:0032092)	2/58	0.0195385	APP;TIAM1	GO_Biological_Process_2021								DNA damage response, signal transduction by p53 class mediator (GO:0030330)	9/74	0.00105561	CCNB1;PLK2;CDK1;MDM2;BAX;SFN;GTSE1;SOX4;E2F8	GO_Biological_Process_2021
							cyclin-dependent protein serine/threonine kinase regulator activity (GO:0016538)	2/44	0.0376838	CCNB2;CCNB1	GO_Molecular_Function_2021								positive regulation of mitotic cell cycle phase transition (GO:1901992)	8/58	0.00122115	CCNB1;ANXA1;ESPL1;UBE2C;CDK1;DLGAP5;CDC25A;CDC25B	GO_Biological_Process_2021
							protein kinase regulator activity (GO:0019887)	2/98	0.0489792	CCNB2;CCNB1	GO_Molecular_Function_2021								double-strand break repair (GO:0006302)	13/164	0.00135178	GEN1;DCLRE1C;DTX3L;RMI1;PARP9;RAD54B;RAD51AP1;BRIP1;MAPK8;RFWD3;AUNIP;DNA2;TRIP13	GO_Biological_Process_2021
							RNA polymerase II general transcription initiation factor binding (GO:0001091)	1/5	0.0489792	ESR1	GO_Molecular_Function_2021								release of cytochrome c from mitochondria (GO:0001836)	5/18	0.00135178	GGCT;BAX;SFN;SOD2;BCL2L1	GO_Biological_Process_2021
							endopeptidase inhibitor activity (GO:0004866)	2/115	0.0489792	APP;PTTG1	GO_Molecular_Function_2021								regulation of apoptotic process (GO:0042981)	32/742	0.00135178	TRIO;RTKN;ZFAND6;MAPK8;BCL2L11;FIGNL1;TP53INP1;PIM1;SOX4;SPDEF;VAV3;STIL;ANXA1;DAPK2;PLK2;SPHK1;ASNS;ATAD3A;PRLR;TBX3;MLLT11;DAB2;GCLC;PINK1;MELK;LATS2;BCL6;IRF3;CDK1;BAX;MAD2L1;BCL2L1	GO_Biological_Process_2021
							patched binding (GO:0005113)	1/7	0.0489792	CCNB1	GO_Molecular_Function_2021								magnesium ion binding (GO:0000287)	13/146	0.00183344	GEN1;IDH1;SPHK1;GCLC;RAP2A;PINK1;SNRK;FIGNL1;HACL1;S100P;HPRT1;TKT;DCTPP1	GO_Molecular_Function_2021
							ubiquitin-protein transferase activator activity (GO:0097027)	1/7	0.0489792	CDC20	GO_Molecular_Function_2021								protein serine/threonine kinase activity (GO:0004674)	20/344	0.00223612	NEK8;TRIO;DAPK2;PLK2;LIMK2;CASK;MAPK13;MAPK8;PINK1;SNRK;MELK;LATS2;CDK2;PBK;PIM1;CDK1;PAK6;MAP3K8;NEK2;PRKD1	GO_Molecular_Function_2021
							cyclin-dependent protein serine/threonine kinase activator activity (GO:0061575)	1/8	0.0489792	CCNB1	GO_Molecular_Function_2021								GTPase regulator activity (GO:0030695)	15/233	0.00583288	VAV3;GPSM1;GPSM2;RTKN;TBCD;ELMOD3;IQGAP3;RGS2;RGS3;RACGAP1;ALS2;SGSM2;TBC1D30;RAPGEF2;SH3BP4	GO_Molecular_Function_2021
																			protein homodimerization activity (GO:0042803)	27/636	0.00991255	DGKD;MTCL1;HSPB8;ERBB4;CBS;AOX1;IL6R;TPD52;GEN1;JUP;GCH1;IDH1;WDR54;GGCT;CENPF;GALE;IRF3;ALS2;S100A6;MYH9;BAX;S100P;TCF3;TRIM38;TKT;MAD2L1;BCL2L1	GO_Molecular_Function_2021
																			tubulin binding (GO:0015631)	16/307	0.0228857	AGTPBP1;SPAG5;MTCL1;NDE1;CCDC69;TBCD;EML2;MAP1LC3B;PSRC1;RACGAP1;FAM110C;MAP1A;KIF2C;FAM83D;GTSE1;DLGAP5	GO_Molecular_Function_2021
																			ciliary neurotrophic factor receptor activity (GO:0004897)	3/8	0.0228857	LIFR;IL6R;PRLR	GO_Molecular_Function_2021
																			cadherin binding (GO:0045296)	16/322	0.0266042	CAST;TES;ANXA1;JUP;ANXA2;IDH1;LIMA1;CCNB2;FMNL2;COBLL1;PAK6;MYH9;SFN;S100P;PHLDB2;SPTBN1	GO_Molecular_Function_2021
																			microtubule binding (GO:0008017)	13/232	0.0266042	SPAG5;MTCL1;NDE1;CCDC69;EML2;MAP1LC3B;PSRC1;RACGAP1;MAP1A;KIF2C;FAM83D;GTSE1;DLGAP5	GO_Molecular_Function_2021
																			sequence-specific mRNA binding (GO:1990825)	3/10	0.0307947	DHFR;TYMS;LARP6	GO_Molecular_Function_2021
																			GTPase activator activity (GO:0005096)	16/336	0.0307947	VAV3;DENND2C;DENND4A;ARHGEF28;TBCD;ELMOD3;IQGAP3;CYTH2;RGS2;RGS3;RACGAP1;ALS2;SGSM2;TBC1D30;RAPGEF2;DENND5A	GO_Molecular_Function_2021
																			ubiquitin-like protein ligase binding (GO:0044389)	14/282	0.039349	GPI;UBE2D4;DTX3L;UBE2C;PARP9;SNCAIP;MAP1LC3B;CCNB1;PINK1;TRAF4;CBS;UBE2T;TRAF5;MDM2	GO_Molecular_Function_2021
																			cyclin-dependent protein serine/threonine kinase regulator activity (GO:0016538)	5/44	0.0464613	CCNB2;CCNB1;CDKN2C;CCNE2;CCNG1	GO_Molecular_Function_2021
																			GDP-dissociation inhibitor activity (GO:0005092)	3/13	0.0478421	GPSM1;GPSM2;SH3BP4	GO_Molecular_Function_2021
																			GTPase binding (GO:0051020)	11/201	0.0478421	RTKN;ALS2;SGSM2;TBC1D30;KCTD13;SH3BP4;WASF1;OPTN;SPTBN1;EXPH5;RNF41	GO_Molecular_Function_2021

## Sheet: Supplementary Table 6
						Supplementary Table 6: Differences between the network topology and overall average network topology for each plant polyphenol target network.
		Apigenin 10µM				Genistein 3µM				Genistein 10µM				Resveratrol 150mM				Resveratrol 250mM				Overall averages network topology
		Node	Betweenness	Closeness		Node	Betweenness	Closeness		Node	Betweenness	Closeness		Node	Betweenness	Closeness		Node	Betweenness	Closeness		Dataset	Betweenness	Closeness
		APP	32561.5	0.00019134		APP	984.366	0.00349106		APP	8475.42	0.000341745		APP	116530	9.20077e-05		CDC25A	-492.45	2.1023e-05		GSE119552	24.5714	52
		CDC25A	-312.157	-3.41799e-08		CCNB1	4.03373	0.000233912		CDK2	3890.42	0.000272335		CDC25A	-875.929	2.82735e-05		CDK2	4678.89	0.000128857		GSE5200_3uM	35	65
		JAK2	1498.28	4.34392e-05		ESR1	711.959	0.00286376		CCNB1	-123.819	9.23552e-05		CDK2	12417.1	5.85278e-05		CCNB1	843.153	0.00011293		GSE5200_10uM	23.6364	59.0909
		MAGED1	272.861	1.92254e-07		BCL2L11	-46.3889	0.000566752		JAK2	124.745	7.11303e-06		CCNB1	1871.17	3.58007e-05		ESR1	12537.5	0.000162489		GSE25412_150mM	19.3211	56.658
		ERBB4	13.0859	1.34652e-05		CEP55	23.5135	0.000414313		NRBF2	-349.356	-0.000194104		ESR1	56886.5	8.87366e-05		FTL	3911.32	8.81175e-05		GSE25412_250mM	19.3069	58.9109
		BCL2L1	78.4972	1.51464e-05		NDC80	89.4004	0.000768365		CBX5	-81.7675	9.55338e-05		FTL	10360.8	2.50684e-05		MAP3K8	-664.697	-3.43556e-05
		ABCA1	-711.607	-4.89683e-05		RAI14	-59.2698	3.10381e-05		CENPF	-303.089	0.000100875		MAP3K8	-1401.21	-1.2494e-05		CBX5	1572.31	5.44777e-05
		DAB2	-602.186	-9.37765e-07		CDC20	193.825	0.0012612		BCL2L11	-265.343	4.98276e-05		CASK	443.721	2.00481e-05		F8	-652.736	-9.2072e-05
		HES6	-711.607	-0.000176281		EFHD1	-59.2698	-6.527e-05		POLE2	-334.407	-0.000133469		CBX5	3154.92	1.23221e-05		ERBB4	-560.302	4.52765e-06
		S100P	425.397	-4.96178e-06		FKBP5	176.733	0.001511		TACC3	-169.747	9.34125e-05		F8	-1373.43	-4.14939e-05		HES6	63.7572	-6.94409e-05
		CYFIP2	160.423	8.72915e-05		PTTG1	-59.2698	-0.000805199		POLE	118.946	0.000106273		ERBB4	-269.908	2.10888e-05		CENPF	-656.929	4.35301e-05
		PTK6	379.505	4.10243e-05		NEK2	-49.3032	-3.35301e-05		TRIP13	-313.979	5.86417e-05		BCL2L1	1053.24	1.12307e-05		POLE2	-609.263	1.47111e-05
		CNKSR1	-661.807	-7.98888e-05		CCNB2	-49.6365	-0.000581207		AKR1C3	-236.674	-0.000154754		BAX	-916.509	-2.71987e-06		TACC3	-90.5969	4.12202e-05
		MECR	-711.607	3.36528e-05		ASPM	-59.2698	-0.00105362		SHCBP1	-344.257	-1.54308e-05		DAB2	-817.013	3.56547e-05		POLE	-433.11	6.8725e-05
		RIBC2	-671.096	2.97896e-05		MB	-59.2698	0.000199105		RAD54B	-357.204	9.78554e-06		HES6	-1347.52	-1.10558e-05		RIBC2	-618.307	-5.40557e-05
		AGR2	4787.2	0.000107659		TUBB2A	-55.1865	-0.000127692		MAD2L1	700.555	0.000185682		CENPF	-1362.84	-7.30011e-06		DCTPP1	-600.964	5.38746e-05
		DCTPP1	-544.595	7.06765e-05		TIAM1	-54.6032	-0.000921343		GINS2	-353.132	-0.000124364		S100P	1474.13	-4.16097e-06		GKAP1	-654.23	-7.63877e-05
		GKAP1	-707.925	-6.5431e-05		UBE2S	-59.2698	0.000566752		SFN	483.725	0.000119458		HNRNPL	87115.1	8.51213e-05		STX11	30.4062	2.12894e-05
		TRIP13	2053.8	9.30566e-05		TUBB6	-16.2341	0.000489592		CEP55	-218.666	0.000136417		CYFIP2	608.846	3.08528e-05		TRIP13	250.027	6.43113e-05
		AKR1C3	-687.724	3.28754e-05		SGCG	-59.2698	0.000199105		DLGAP5	-307.212	5.07993e-05		BCL2L11	-936.523	2.55341e-06		SHCBP1	-660.933	3.86451e-05
		KCTD13	-591.653	-5.31173e-05						GALE	-339.303	-4.25369e-05		CYTH2	-377.276	-1.03046e-05		FANCG	-41.6954	2.88616e-05
		CARD14	-709.41	-5.96251e-05						NDC80	508.802	7.16553e-05		POLE2	-1309.06	7.60256e-06		KCTD13	64.9179	-8.12368e-05
		TSC22D4	-391.827	-1.40911e-05						PBK	-304.218	-2.55822e-06		TNIP1	1425.99	2.52032e-05		RAD54B	-622.942	-4.39129e-05
		GABARAPL1	1254.52	2.34796e-05						RAI14	-273.225	7.16553e-05		TACC3	-479.542	1.03884e-05		AMOTL2	-512.92	5.53849e-05
		GINS2	49.6188	-6.47564e-05						CDC20	626.633	0.000212712		MVP	-766.917	1.73562e-05		MAD2L1	-3.48078	5.59913e-05
		HPRT1	-448.273	5.75618e-05						RACGAP1	105.864	4.21231e-05		POLE	-1000.7	2.25998e-05		GINS2	-646.047	-6.7805e-05
		SALL2	-686.143	2.27329e-05						NCAPG	-342.765	6.96311e-05		EWSR1	7040.23	5.51337e-05		CEP55	22.8874	9.22262e-05
		CALCOCO1	-507.527	6.04215e-05						NUP205	-192.647	6.06219e-05		RIBC2	-1317.83	-1.88594e-05		HPRT1	-401.855	6.182e-05
		SORD	-604.714	6.07091e-05						BAG2	1039.58	0.000211395		CBS	-771.074	8.95788e-06		DLGAP5	-648.719	3.893e-05
		METTL1	-710.396	2.22364e-05						UBA2	50.7021	9.76638e-05		DCTPP1	-1119.15	2.09583e-05		MEOX2	6884.66	1.11e-05
		OPTN	1674.41	0.0001177						ANXA1	409.149	9.98026e-05		STX11	-253.715	1.41011e-05		CALCOCO1	-655.473	4.15078e-05
		GYG2	-627.677	-1.8315e-05						PFDN1	-310.196	-5.27815e-05		TRIP13	788.037	2.98709e-05		SORD	-637.965	5.05809e-05
		BMF	-701.139	1.10015e-06						ANXA2	298.229	0.000118347		SHCBP1	-1199.96	8.95788e-06		UGP2	-546.035	5.38746e-05
		ERBB3	710.632	4.37089e-05						BUB1B	4.3673	9.55338e-05		FANCG	-904.142	1.1291e-05		NDC80	3699.14	0.0001078
		ATAD3A	-304.605	9.96024e-05						CDK1	1462.8	0.00024944		KCTD13	144.589	-2.29189e-05		EPS8	-141.082	4.32403e-05
		PTP4A3	-593.152	-1.32369e-05						FADD	-190.111	4.59602e-05		GPSM1	-1339.63	9.13578e-06		CCDC14	-37.9893	3.10661e-05
		FKBP4	115.327	0.000109366						HSPB8	-264.763	-2.2152e-05		IRF3	-976.682	2.28644e-05		PBK	-638.972	4.99863e-05
		ADI1	-711.607	5.24904e-05						HOMER1	-293.076	-8.14231e-05		JUP	938.936	4.34626e-05		GYG2	-664.697	-0.000130009
		EFHD1	-690.993	-4.23082e-05						DPYSL2	4.06922	0.000137567		HACL1	-1401.21	-6.49493e-05		SPG20	-574.888	6.21302e-05
		MOV10	8321.9	0.000131025						GPSM2	-357.204	-0.00022768		GNL3L	-908.014	2.41957e-05		CASC5	-565.833	-1.09457e-05
		ANXA1	1376.53	9.37045e-05						RRM2	-242.066	5.56862e-05		RAD54B	-1248	-2.00613e-05		IRS2	-610.893	1.81108e-05
		SDCCAG3	-304.796	3.86317e-05						KLF11	-348.202	-6.80914e-05		AMOTL2	-1076.67	2.89097e-06		RACGAP1	-510.374	7.7437e-05
		CGN	-121.571	5.95603e-05						ENO2	167.645	8.08661e-05		MAD2L1	-69.2788	3.20549e-05		NCAPG	-646.282	6.12007e-05
		CMYA5	-555.667	2.92789e-05						MDK	-339.149	-5.51124e-05		GINS2	-1303.59	-1.89523e-05		PHYH	-487.785	-3.87685e-05
		SH3BP4	-109.58	7.91674e-05						HN1	-319.34	-3.20517e-05		SFN	3368.76	3.35551e-05		GSN	-229.718	4.9393e-05
		FKBP5	1759.5	0.00010093						PIM1	-263.668	8.39739e-05		CEP55	-443.663	3.47094e-05		EML2	-644.184	4.17958e-05
		DOK1	736.547	-2.69385e-05						PTTG1	-355.322	-0.000114376		HPRT1	-920.134	1.36694e-05		RALGPS2	-655.883	-5.84822e-05
		MDM2	3521.53	0.000111772						IL6R	-357.204	-0.000269172		DLGAP5	-1222.98	7.77848e-06		CDKN2C	-497.241	3.02372e-05
		PARD3B	-711.607	-2.95833e-06						NEK2	-229.033	8.60564e-05		CTH	-1136.78	-2.3677e-05		SH3BP4	-419.94	3.35684e-05
		HDAC7	44.623	5.22115e-05						HMMR	-16.0247	0.000123928		CALCOCO1	-61.1504	2.03724e-05		FKBP5	2706.26	9.32624e-05
		LMO7	311.96	7.73258e-05						CCNB2	-290.207	5.17728e-05		GALE	-1062.72	-9.88376e-07		MAP3K1	-166.994	6.15102e-05
		SASH1	-442.73	7.32021e-06						ALDOC	-349.213	-6.35545e-05		SORD	-1042.81	1.72928e-05		CMBL	-304.34	3.58127e-05
		ABLIM3	-645.376	-5.87574e-05						MELK	-280.902	3.26602e-05		NDC80	8877.24	3.91282e-05		BUB1B	1318.84	9.53459e-05
		NAIP	-708.77	-0.000128066						KIF2C	210.192	0.000130704		PBK	-1154.36	1.22004e-05		CDK1	5114.56	0.000138339
		CRADD	-626.152	-2.01907e-05						PGM5	-357.204	-0.000172618		OPTN	5664.87	4.69035e-05		SASH1	-641.42	-3.41434e-05
		NEBL	-708.635	-5.50732e-05						CCNE2	-278.721	3.54797e-05		GYG2	-1210.73	-1.13051e-05		CASP2	-522.192	4.03591e-05
		COMMD1	-121.836	-2.2873e-05						CDKN3	-357.204	9.35544e-07		PPP2R4	595.861	3.98788e-05		NR4A1	-308.961	2.55894e-05
		HSPB8	-97.5807	-2.79435e-05						RAD51AP1	-336.718	-6.58288e-05		SPG20	-1271.58	2.97312e-05		DHFR	-567.959	-4.79456e-05
		PRKD1	-242.114	5.36091e-05						USP12	-282.837	-5.27815e-05		CASC5	-905.375	4.82212e-06		TES	229.329	8.91393e-05
		DGKD	-711.607	-0.000121287						CORO1C	-125.021	0.00019968		HNRNPH1	48611.3	7.2939e-05		PHKA2	828.834	2.04505e-06
		GHR	-638.306	-3.07337e-05						ELAVL1	8607.78	0.000309936		IRS2	-1295.96	1.64085e-05		RRM2	60.1612	7.77648e-05
		FBLIM1	-383.226	-3.17218e-05						BRIP1	14.8301	0.000126177		CDC20	1693.18	4.98637e-05		TOMM34	-334.812	4.06458e-05
		DTX3L	-651.827	3.49537e-05						UBE2E3	-164.638	8.60564e-05		ATAD3A	-644.915	3.84562e-05		CASP6	-644.095	1.3933e-05
		PPM1J	-711.607	-5.85834e-05						ASPM	-210.914	0.000104107		PACSIN3	-1211.97	2.12849e-05		GLUD2	-630.805	1.3933e-05
		PIK3R3	-339.065	2.01151e-06						SPTBN1	514.139	0.000202262		CDC25B	-885.149	1.31778e-05		CCBL2	-352.814	2.9411e-05
		BCL6	811.298	-4.13667e-05						CDCA4	-253.143	-6.43139e-05		FKBP4	1639.79	5.23099e-05		RGS2	-647.297	-6.33803e-05
		HES1	18.862	-9.39464e-05						E2F8	-347.066	-5.35598e-05		SIRT2	-903.351	1.966e-05		ASNS	-519.654	5.69035e-05
		MAPK8IP3	-711.607	-0.000144865						SEPT8	19.5773	-2.29853e-05		ATAD3B	-893.402	2.74477e-05		TBCD	-597.833	5.38746e-05
		FAM101B	-706.513	-0.000111473						RMI1	-312.557	6.4606e-05		RACGAP1	-228.835	2.81355e-05		DDX11	-576.044	1.83742e-05
		MDK	27.899	-3.29018e-05						TUBB2A	35.2764	0.000125051		NCAPG	-1108.19	2.69683e-05		PIM1	-293.847	8.12973e-07
		ASNS	-213.48	7.2474e-05						TIAM1	-262.813	-7.75026e-06		NUP205	-881.981	2.26659e-05		GPD1	-664.364	1.52312e-05
		VIM	3402.11	0.000128823						ZWINT	-73.8974	6.96311e-05		PHYH	-1084.75	-8.83781e-06		MAP1LC3B	1975.56	8.98225e-05
		BLNK	-711.1	-3.88996e-05						ESPL1	-201.947	7.4707e-05		DENND4A	-918.181	1.52807e-05		TK1	635.336	5.05809e-05
		CDC42EP2	-711.607	-2.95833e-06						AGTPBP1	-357.204	-0.000196842		PLOD2	-373.117	3.07824e-05		NFKBIE	-617.287	-1.42036e-05
		F12	-683.188	-5.40469e-06						SH3BP5	-351.012	-4.25369e-05		GSN	205.339	3.47094e-05		PRLR	-664.697	-8.83035e-05
		AVIL	9.34659	-4.04211e-05						ACOT13	-329.936	-3.7728e-05		KCTD5	-1120.62	2.02426e-05		WEE1	-594.303	-3.08893e-06
		FBXO32	-624.143	-1.30228e-05						AZI2	-348.915	1.69869e-05		SNRK	-1380.97	6.08851e-06		HOXB7	-653.128	-4.87435e-05
		THBS3	-677.873	-1.7056e-05						EIF5A2	-236.471	7.67517e-05		PSMA2	-430.07	2.22039e-05		TNFRSF21	-644.083	-3.35054e-05
		IRF9	-711.607	-9.85554e-05						RPS6KA3	-337.629	3.92648e-05		EML2	-1330.37	-1.75028e-05		CTSL	-500.977	-5.01694e-06
		INPP5K	-689.403	-5.00585e-05						PSRC1	-332.996	1.51763e-05		MOV10	17635	5.72457e-05		EVL	-654.341	-2.1488e-05
		TESK2	-630.29	-2.51181e-05						DDAH1	387.373	-6.65843e-05		ANXA1	-1.19268	3.05715e-05		NCAPD2	-563.58	5.96583e-05
		RAB15	-708.945	-3.65972e-05						SMEK2	-357.204	-0.00037517		ENSA	265.076	7.77848e-06		NEK2	-440.204	1.89018e-05
		TBX3	-690.94	-2.95833e-06						CKAP2	-230.923	8.91961e-05		ANXA2	2299.18	6.04287e-05		DUSP1	-664.697	-3.22241e-05
		UTRN	428.763	0.000109024						FAM64A	-329.991	-4.33334e-05		CDKN2C	-1253.92	-8.27641e-06		MAPK13	-657.555	-3.45677e-05
		OFD1	622.221	4.07574e-05						CTNNAL1	-353.797	-0.000131536		PAK6	-1112.02	9.79031e-06		SORBS1	-521.838	-1.37409e-05
		PDZRN3	16.4921	-7.00921e-05						SACS	-357.204	-0.000189682		SH3BP4	-873.622	1.29939e-05		FGFR1OP	-413.474	2.39685e-05
		FARSA	-239.835	5.61433e-05						TUBB6	-286.437	0.00013872		BUB1B	947.403	3.4637e-05		HMMR	-497.668	5.90438e-05
		MYO6	1051.24	0.000107659						BDH2	28.964	-0.000125677		CDK1	8925.28	5.55536e-05		TESK1	-664.697	-0.000117614
		CORO1C	-481.988	6.82981e-05						RNASEH2A	-177.224	7.57283e-05		MAPK8	671.894	3.1842e-05		TPM3	1077.89	0.000111088
		IPO9	-75.8897	9.76229e-05						TYMS	-320.196	-5.20018e-05		GAB2	-26.3493	1.85669e-05		RAB17	-664.697	-0.000122256
		PYCRL	-665.327	3.83672e-05						LACTB2	37.6692	-0.000226174		MDM2	8783.35	5.3383e-05		CCNB2	167.169	4.6739e-05
		RFWD3	-615.578	1.65967e-05						RDX	-65.243	0.000115026		LMO7	-532.374	1.64085e-05		EXPH5	-636.033	-2.83373e-05
		RNF43	1418.96	4.77886e-05						TST	-151.345	-0.000114376		RNF41	-30.5004	2.35284e-05		ALDOC	-641.501	3.95007e-05
		SHMT2	3924.83	0.000110052						GCLM	-314.793	2.24604e-05		SDCBP	5380.4	2.33953e-05		TPD52	-638.267	-3.32923e-05
		IFT140	-705.889	-7.57716e-05						NAMPT	-353.862	-0.000102061		NR4A1	1358.83	3.83817e-05		MELK	-527.344	6.182e-05
		COBLL1	-703.585	-4.86402e-07						DNA2	-343.151	4.02157e-05		MAP2K6	-1152.4	1.66605e-05		KIF2C	-100.263	7.3209e-05
		DLC1	-674.935	-6.42489e-05						ABAT	-48.392	-6.65843e-05		HSPB8	-119.144	1.52807e-05		UTRN	470.873	7.12786e-05
		PARP14	-604.922	7.12744e-05						WIPF1	-357.204	-8.64976e-05		CREG1	-1401.21	-5.74471e-05		DCLRE1C	-644.126	-2.74647e-05
		MB	-711.607	-2.51181e-05						NMRK1	-357.204	-7.18362e-05		CHTF18	-542.374	1.91444e-05		CCNE2	-609.915	-2.37193e-05
		CAST	-667.707	7.54963e-05						SPAG5	-188.663	0.000115026		PRKD1	-798.412	2.22039e-05		TRAF4	-523.017	-4.51303e-05
		RMI1	-711.607	-7.3033e-05						STIL	-66.5679	8.50141e-05		DHFR	-824.141	1.1291e-05		TRAF5	-358.259	-2.4606e-05
		TRAFD1	-678.337	3.96923e-05						ISCA1	-304.445	8.08661e-05		DGKD	-1401.21	-5.34086e-05		AHSA2	-664.697	-0.00012515
		TUBA4A	5754.11	0.000138102						NTAN1	-357.204	-0.000197387		GPSM2	-1401.21	-4.45721e-05		TROAP	-636.747	-4.29571e-06
		TUBB2A	111.619	8.85625e-05						ZNF146	-357.204	3.64233e-05		S100A6	3227.35	1.71661e-05		FANCL	-158.217	-1.02419e-05
		RIPK4	1545.49	7.45862e-05						REXO2	-279.262	-4.49221e-05		TES	2057.29	5.07557e-05		ARHGEF28	-664.697	-5.2495e-05
		FBXO8	-711.607	-7.22203e-05						GREB1	-340.797	-7.25813e-05		DTX3L	-1137.73	-1.82066e-05		ALDH9A1	-358.878	6.43113e-05
		TIAM1	-340.289	4.20948e-05						KIAA0895	-357.204	-8.64976e-05		PHKA2	-1063.42	5.22361e-06		UCHL5	48.6224	6.8725e-05
		PINK1	836.517	5.44511e-05						UBL3	-316.996	2.52207e-05		RRM2	-860.425	1.98539e-05		RAD51AP1	-657.417	-9.04421e-05
		EIF5A2	-351.831	3.57374e-05						ZFAND6	-357.204	9.78554e-06		TOMM34	-891.698	-4.74296e-06		GTSE1	-236.227	5.23725e-05
		ANKRD35	-711.607	-5.18631e-05						VCPKMT	-357.204	-0.000111671		BCL6	822.275	-1.17028e-05		IPO9	-626.22	5.23725e-05
		LIMA1	1123.44	0.000124469										TCF3	-634.825	1.81833e-05		SSX2IP	1346.21	6.99989e-05
		CDV3	-704.122	5.41701e-05										ADPRHL2	-1366.56	-2.28294e-05		ELAVL1	27136.3	0.000175268
		CCDC28A	-700.19	-9.91237e-05										EFNA1	-1343.56	-1.62243e-05		DTYMK	-663.192	3.80762e-05
		ANGPTL4	-711.607	-4.64027e-05										ENO2	-406.989	6.66859e-06		FRMD4A	-664.697	1.23838e-05
		LIMCH1	-435.696	5.8702e-05										CCDC92	-1320	-9.64944e-06		BRIP1	-272.224	5.59913e-05
		PALMD	-689.78	-6.0144e-05										GSR	-512.605	1.97246e-05		RFWD3	-618.251	1.34156e-05
		KIAA1522	-654.281	-9.35366e-06										CCBL2	-1140.61	1.37948e-06		TRIM38	-566.308	3.78027e-06
		ID4	-711.607	-0.000120532										RGS2	-1287.36	6.95968e-06		ASPM	-211.855	-3.28656e-05
		RAPGEF2	-671.177	1.41843e-05										ASNS	-139.637	3.05715e-05		MAP1A	-555.203	2.72204e-05
		FBXW9	-698.667	-1.13034e-05										CCSER2	-1353.66	-1.04288e-06		SYNPO2	-659.228	-3.77255e-05
		SCRN2	-681.854	2.39786e-05										TBCD	-763.756	3.82329e-05		CDCA4	-541.735	5.27728e-06
		TUBB6	1144.3	0.000123749										PSMG2	-1303.94	-1.85335e-05		E2F8	-664.697	-0.00012515
		PLK2	-635.807	3.33934e-05										UBQLN4	1398.1	5.16617e-06		IRF6	-664.697	-0.000101891
		ALDH4A1	-647.491	5.24904e-05										DDX11	-1112.78	1.93704e-06		HIST1H2BH	700.471	5.72083e-05
		RAB3D	-564.678	-1.40911e-05										IDH1	-175.524	2.89656e-05		RMI1	-658.739	-4.59383e-05
		THOP1	-659.236	4.18268e-05										MYH9	4812.25	5.23922e-05		PSAT1	-656.082	2.80397e-05
		RNASEH2A	-593.321	-8.04473e-06										PIM1	-748.512	1.9402e-05		IQGAP3	169.645	7.09581e-05
		TYMS	-711.607	2.24845e-05										MAP1LC3B	9539.87	5.42974e-05		TUBA4A	848.796	0.000123839
		TTLL12	-591.914	7.30758e-05										TK1	5525.47	2.65589e-05		TUBB2A	123.807	7.48277e-05
		PUS7	746.55	5.92739e-05										BLNK	-1347.48	6.43622e-06		RIPK4	568.569	5.38746e-05
		HEATR5A	-710.046	6.38938e-05										NCF2	-1398.74	-3.11349e-05		SAMD4A	-454.028	5.1774e-05
		SH3BGRL2	-711.607	-7.54513e-05										NFKBIE	-1233.66	4.87939e-06		NUF2	-92.7668	6.93612e-05
		PMM2	-616.952	3.21004e-05										PRLR	-1401.21	-6.52935e-05		ZWINT	252.548	5.08787e-05
		TSTA3	-707.959	-1.17344e-05										WEE1	-1259.94	1.54647e-06		ESPL1	-549.467	3.83605e-05
		PPAT	-672.165	4.10243e-05										PTPN21	-1177.04	-1.57469e-05		SPC24	-302.684	1.96952e-05
		PHLDB3	-579.719	-2.8944e-05										MAF	-1057.47	-6.67915e-06		CPM	-651.842	-2.94235e-05
		METTL21A	201.114	8.02136e-06										LIFR	-1392.74	-9.4977e-06		CCDC85C	-170.317	4.35301e-05
		DPH2	-711.607	4.1559e-05										SPHK1	-1312.76	-2.12045e-05		NSMCE4A	-615.414	-6.46802e-05
		ALDH6A1	-326.497	4.56049e-05										HOXB7	-1333.31	-2.66615e-06		LATS2	339.699	6.80902e-05
		PTGER4	-611.711	2.69733e-06										TNFRSF21	-1397.67	-2.90886e-05		MIS18A	-287.584	2.53959e-06
		CDKL1	-711.607	-6.82736e-05										TRIM3	-868.921	1.81195e-05		EIF5A2	-388.284	3.46882e-05
		ALAD	-657.184	2.97896e-05										DNAJC7	5550.32	5.11631e-05		CRIP2	-619.221	2.1823e-05
		TBC1D2	-622.697	2.95341e-05										PTTG1	-1354.29	-3.89545e-06		HAUS5	-25.9825	4.6739e-05
		WDR4	-188.146	3.70489e-05										RAP2A	-133.148	6.84316e-06		TCF19	-664.697	-0.000147751
		PARP9	-623.187	4.94385e-05										TEP1	-870.715	7.30992e-06		PNPLA2	63.3027	-6.8897e-05
		DPYD	-699.068	5.5014e-05										IL6R	-1330.81	-1.17524e-05		KLHL5	-637.758	-7.26756e-05
		CEP112	-698.447	-7.1219e-07										CTSL	1192.99	3.11347e-05		PSRC1	-575.008	-4.53636e-06
		CLIP4	-487.009	-9.57111e-06										EVL	-1148.9	1.14724e-05		MIDN	-530.338	-1.85555e-05
		FAM111B	-710.046	4.56049e-05										CCNG1	-1197.64	3.12052e-05		RCAN3	-662.694	-8.92933e-05
		FAM110C	-703.614	-3.79432e-05										FMNL3	-1280.11	-3.78907e-06		AUNIP	-657.903	-2.5048e-05
		RHBDF1	-703.267	-5.75365e-05										NCAPD2	-1311.71	2.27321e-05		BTF3L4	-177.064	5.29724e-05
		ANKRD33B	-100.935	-1.83792e-06										NEK2	-642.116	2.45978e-05		PHLDB2	-200.653	5.4176e-05
		MST1	-711.607	-0.000111473										ENC1	-1365.27	-3.62932e-06		PALMD	-664.697	-2.03644e-05
		CAPS	-650.682	-8.04473e-06										SDC2	-920.519	4.36491e-06		TRIM45	-468.81	7.79236e-06
		DUS1L	8.39335	-1.60015e-05										DAPK2	-1386.31	-1.12055e-05		PEPD	-467.038	4.55677e-05
		CEP41	-708.926	3.05575e-05										DUSP1	-1221.5	-1.1518e-06		HNMT	-664.697	-0.000132654
		NLN	-684.896	6.59402e-05										FBXO32	-365.711	5.33857e-06		EPN3	-656.054	-6.76224e-05
		GREB1	-702.541	9.42979e-06										IRF9	-1395.44	-1.66047e-05		CKAP2	94.2535	6.8725e-05
		PKD1L2	-711.607	-4.64027e-05										MAPK13	-1347.93	3.173e-06		FAM64A	-656.602	-6.09451e-05
		RAP1GAP	-707.717	-7.38423e-05										SORBS1	-997.583	9.9097e-06		CTNNAL1	-655.763	2.80397e-05
		REPS2	-457.543	5.46038e-06										RGS3	-1122.91	-7.19685e-06		PLK2	-657.698	-3.60467e-05
		C6orf132	-711.607	-9.55434e-05										PPFIA3	-1394.47	-2.00613e-05		THOP1	-660.185	1.9166e-05
		LARP6	-711.607	-2.51181e-05										FGFR1OP	2156.74	3.4131e-05		RNASEH2A	-626.588	-3.15808e-05
		LRRC56	-711.607	-1.579e-05										HMMR	-848.016	2.1678e-05		TYMS	-634.773	2.61319e-05
		TP53INP1	-711.607	-7.14044e-05										CCNB2	-1027.89	1.88874e-05		NAA25	-521.755	5.35735e-05
		PAQR4	-711.607	-0.000114108										EXPH5	-1342.69	-1.75028e-05		FIGNL1	-587.168	7.53972e-06
		C1orf115	-77.984	-4.07346e-06										GCH1	-771.061	3.0037e-06		SH3BGRL2	-658.768	-9.14216e-05
		PLEKHH2	-711.607	-6.92675e-05										ALDOC	-1090.86	8.24537e-07		PHLDB3	-43.3946	1.18695e-05
		SGCG	-711.607	-2.51181e-05										TPD52	-1250.88	-5.16438e-06		DNA2	-513.483	-1.87824e-05
		MSRA	-649.004	2.82607e-05										MELK	-1030.61	1.0089e-05		ADK	89.6593	1.67979e-05
		TRIM67	78133.6	0.000297624										NDE1	-1117.07	1.55929e-05		ACSS2	-664.697	1.23838e-05
		UBL3	-700.662	-2.12261e-05										DAZAP1	-918.048	2.33953e-05		GGCT	-662.842	3.77922e-05
		TTC38	-711.607	-6.99274e-05										LIMK2	-1320.6	2.23358e-05		WDR4	-629.549	2.53185e-05
		TGIF1	-711.607	-2.51181e-05										TKT	2318.32	3.55088e-05		UBE2T	-426.499	2.04505e-06
		ZNF678	-711.607	-2.95833e-06										KIF2C	256.443	3.61664e-05		SPDEF	-664.697	-0.000118892
														TBX3	-1390.68	-1.20623e-06		FAM111B	-647.207	4.85054e-05
														DCLRE1C	-1082.8	-5.26949e-06		SFI1	-570.008	-6.16973e-05
														MAML2	-1401.21	-4.52548e-05		SPAG5	-149.995	6.02742e-05
														CCNE2	-1244.25	4.76487e-06		ANKRD36B	206.839	-7.96905e-05
														TRAF4	157.565	1.26881e-05		TRIM69	-611.833	-4.65424e-05
														TRAF5	-736.064	-8.99044e-06		MANF	-466.901	2.64036e-05
														CDKN3	-1339.64	-5.89815e-06		INPP4B	-628.291	-4.26888e-05
														TROAP	-1362.98	-4.84846e-06		STIL	405.785	-7.88079e-06
														RARRES3	-1399.67	-4.99337e-05		SERTAD4	-664.697	-4.45224e-05
														GPI	481.324	2.62186e-05		FAM126A	-640.916	-8.42952e-05
														ARHGEF28	-1380.65	-9.64944e-06		TUFT1	-421.247	-8.11793e-06
														RRAS	-1373.15	-1.1802e-05		FAM43A	-628.309	-7.1961e-05
														ALDH9A1	-598.89	2.38499e-06		GREB1	-647.485	-2.54893e-05
														PGD	142.712	4.10125e-05		CC2D2A	-660.151	-8.76409e-05
														UBL4A	1272.89	4.8576e-05		GEN1	-664.697	-1.42036e-05
														USP21	1914.53	1.4907e-05		TP53INP1	-610.98	-1.58162e-05
														USP43	-1201.01	-4.31998e-06		TBC1D30	-484.369	-1.94617e-05
														UCHL5	1538.44	3.21971e-05		CMC4	-664.697	-8.31112e-05
														RAD51AP1	-1029.01	-7.55785e-06		VAV3	-628.497	2.61319e-05
														GTSE1	780.426	3.13465e-05		C9orf152	-664.697	-8.91287e-05
														IPO9	-559.898	3.80842e-05		TRIM67	80789.9	0.000309532
														FAM175A	-1287.18	-1.49306e-05		ZNF776	-664.697	-0.000102508
														DTYMK	187.265	1.27492e-05		SPIN4	-657.903	-2.5048e-05
														FRMD4A	-1401.21	-5.84442e-05		UBL3	-664.697	-2.85549e-05
														BRIP1	-743.935	1.2505e-05		THYN1	-659.763	-6.16973e-05
														CHMP1B	-1372.79	-2.35881e-05		SGSM2	-664.697	-0.000110209
														RFWD3	-609.853	2.20064e-05		SRPX	-664.697	-0.000177008
														UBE2D4	-1265.44	-2.12045e-05
														TRIM38	-931.67	1.09292e-05
														ASPM	1216.95	-5.16438e-06
														SPSB1	-1246.36	-2.45102e-06
														FRMD8	-1375.71	-1.85735e-06
														LNX2	-624.682	9.61145e-06
														C14orf80	-1190.32	1.28715e-05
														MAP1A	-1193.64	-7.60933e-06
														CEP170B	-1167.58	1.2627e-05
														UVRAG	-1241.7	-1.12553e-05
														SNCAIP	-1096.76	-2.03827e-05
														SPTBN1	-72.9672	4.45483e-05
														COBLL1	145.497	9.84999e-06
														SYNPO2	-1382.46	1.82532e-06
														CDCA4	-1279.7	-3.62932e-06
														E2F8	-1390.85	-1.00027e-05
														IRF6	-1401.21	-6.92622e-05
														NAB1	-1315.96	-6.05478e-06
														PARP14	-1334.46	-2.9345e-06
														HIST1H2BH	6564.01	1.54055e-05
														SOX4	-688.736	-1.3719e-05
														CAST	-1218.08	1.47206e-05
														RMI1	-1262.88	-1.29366e-05
														LPIN1	-1401.21	-1.71728e-05
														DNAJB2	-975.578	9.84999e-06
														PSAT1	-1156.47	1.49692e-05
														IQGAP3	-934.575	9.01715e-06
														LPP	-845.999	2.00481e-05
														MTCL1	-1247.12	9.67104e-06
														TUBA4A	3687.27	5.52176e-05
														HK1	105.01	3.49996e-05
														MTMR4	-754.115	9.67104e-06
														TUBB2A	1175.47	3.85307e-05
														RIPK4	2294.91	3.67536e-05
														ACO1	-568.476	2.21381e-05
														ALS2	-1086.66	-1.99233e-05
														SAMD4A	-1394.09	-3.04167e-06
														RMI2	-1058.5	4.36491e-06
														NUF2	-732.503	1.01488e-05
														ZWINT	145.498	2.33288e-05
														ESPL1	-333.628	2.79287e-05
														SPC24	-313.511	2.22039e-05
														CPM	-1401.21	-2.02451e-05
														CCDC85C	-22.328	2.82735e-05
														NSMCE4A	-1311	-1.4641e-05
														PINK1	7250.92	5.63126e-05
														SOD2	-1341.96	-4.53166e-06
														LATS2	2482.32	3.90534e-05
														AGTPBP1	-1326.02	3.22949e-06
														MIS18A	-1013.04	1.82532e-06
														EIF5A2	-1101.85	-4.42587e-06
														CRIP2	-1142.92	7.07631e-06
														FAM83D	-676.722	7.89591e-06
														HAUS5	-673.179	2.56084e-05
														TCF19	-1384.48	-1.26417e-05
														PNPLA2	132.51	-4.59682e-05
														DENND5A	-1349.16	-1.84402e-05
														KLHL5	-1329.74	-2.5177e-05
														PSRC1	-994.712	2.17436e-05
														MIDN	-1301.09	-1.03548e-05
														CCDC69	-1391.97	-3.75417e-05
														LIMA1	4166.46	5.39642e-05
														UBE2C	-1234.53	1.62047e-07
														UBE2S	-402.719	3.60932e-05
														RCAN3	-1392.63	-3.32218e-05
														DDAH1	-1400.53	-2.32763e-05
														C9orf64	-1331.47	-4.79024e-05
														AUNIP	-1398.76	-2.43855e-05
														BTF3L4	-1126.52	1.93704e-06
														PHLDB2	-843.203	1.56555e-05
														PALMD	-1398.97	-3.20224e-06
														TRIM45	-1294.76	-6.15908e-06
														CXXC4	-1401.21	-3.32376e-07
														RAPGEF2	-955.214	1.0089e-05
														PEPD	-435.851	2.14813e-05
														HNMT	-1401.21	-5.70388e-05
														GFPT2	-1116.84	1.10497e-05
														EPN3	-1378.17	-2.8199e-05
														CKAP2	408.878	4.26155e-05
														FAM64A	-1317	-6.26328e-06
														FMNL2	-1215.8	7.71981e-06
														VPS52	1107.96	3.00807e-05
														SKAP2	-1307.77	-5.8459e-06
														ACKR3	-1375.62	-2.77357e-06
														PLK2	-1055.42	2.94732e-06
														KANK2	-76.6162	2.56084e-05
														THOP1	-812.812	9.79031e-06
														RNASEH2A	-1118.83	-1.26063e-06
														TYMS	-1283.47	-1.41082e-05
														DAK	-758.637	1.8311e-05
														WASF1	-1144.06	-2.3677e-05
														GCLM	232.384	1.33005e-05
														QTRTD1	-1116.5	1.07487e-05
														FIGNL1	733.216	9.73066e-06
														TMEM256	-1396.86	-3.03879e-05
														HEATR5A	-1107.45	-2.71987e-06
														PMM2	-1187.43	1.90801e-05
														GCLC	-1234.93	-2.12045e-05
														NEK8	-1372.74	1.54647e-06
														SPAG1	-1394.45	-2.71298e-05
														TSTA3	-1092.78	8.54378e-06
														NAMPT	-920.268	2.88269e-05
														SHROOM2	-1401.21	-1.30837e-05
														DAPP1	-1391.03	-3.24086e-05
														CSRNP2	-1401.21	-2.50016e-05
														C22orf46	-1401.21	-1.63195e-05
														STAT4	-1397.3	-3.08036e-05
														DNA2	-1121.92	1.0462e-06
														DPH2	304.944	1.88116e-06
														BBS7	-156.849	9.90744e-07
														DENND2C	-1289.96	-3.24086e-05
														GBE1	-982.093	1.15719e-06
														AOX1	-1401.21	-4.94215e-05
														ADSSL1	-1401.21	-1.94158e-05
														HOXC10	-1272.81	7.77848e-06
														SDC4	1038.93	9.9097e-06
														DPH3	-1401.21	-6.0617e-05
														ACSS2	-1401.21	-1.83001e-05
														RASSF3	-1223.56	1.70395e-05
														RTKN	-473.971	2.56084e-05
														GGCT	-1202.13	2.44636e-05
														NHLRC2	-62.658	3.85263e-06
														PLS1	42.2838	1.05084e-05
														WDR4	-1140.62	-4.42587e-06
														PARP9	-1062.14	-7.815e-06
														UBE2T	-673.671	2.27284e-06
														SPDEF	-1220.83	-4.82498e-05
														TMSB4X	-1260.69	-1.16532e-05
														SESTD1	-1363.31	-2.57884e-05
														ELMOD3	-1401.21	-2.70868e-05
														FAM111B	-1377.96	6.26224e-06
														FAM102A	-1367.74	-1.66995e-05
														MOB3C	-1301.53	-5.95039e-06
														SPAG5	-467.229	9.37338e-06
														RHNO1	-1374.52	-6.41941e-06
														ANKRD36B	368.799	-1.88594e-05
														FAM110C	-1401.21	-2.31871e-05
														MANF	-1323.98	-1.11057e-05
														INPP4B	-1395.53	-3.66065e-05
														C10orf32	-1356.35	-5.26949e-06
														STIL	-54.4386	1.47827e-05
														PDE7A	-1401.21	-4.16056e-05
														SERTAD4	-771.671	-1.16035e-05
														FAM126A	-1401.21	-7.0077e-05
														ARG2	-1340.36	-2.34991e-05
														TUFT1	-1227.46	-1.69837e-05
														FAM43A	-1169.16	-6.05478e-06
														TSEN54	-1333	-5.95039e-06
														OSBPL1A	-1300.23	-2.85812e-05
														TMOD2	-1255.04	-4.214e-06
														GREB1	-1216.33	6.90141e-06
														CC2D2A	-1399.29	-3.90808e-05
														GEN1	-1391.98	-2.55863e-06
														WDR54	-467.563	-1.24447e-05
														PLEKHA6	-1401.21	1.22612e-05
														TRIO	-972.292	1.83749e-05
														PTGR1	-1386.44	-6.4714e-06
														SYNM	-1203.91	-9.59888e-06
														C1orf106	-1019.94	-8.93959e-06
														C6orf132	-1394.32	-1.48824e-05
														MLLT11	-1358.06	-7.70118e-07
														LARP6	-1401.21	-1.63195e-05
														PHACTR2	-1381	-3.89279e-05
														TP53INP1	-1168.92	-1.09735e-06
														TBC1D30	-1266.18	-6.57532e-06
														ENPP5	-1401.21	-1.94158e-05
														LRRC48	-1365.22	-3.46694e-05
														VAV3	-1337.77	2.1608e-06
														C9orf152	-1401.21	-4.19397e-05
														SLC50A1	-1397.74	-3.62535e-05
														ZNF776	-1377.45	-5.1487e-05
														SPIN4	-1401.21	-2.95515e-05
														TM7SF2	-1390.69	-2.01992e-05
														THYN1	-1376.42	-3.19584e-05
														ZFAND6	-1349.08	-4.42108e-05
														ZFAND5	-1199.64	7.13862e-07
														SGSM2	-1157.46	-3.46935e-06
														SRPX	-1401.21	-7.44184e-05
														ZC3H12C	-1394.11	-1.53155e-05
														ZNF544	-1329.49	1.26881e-05
														ZYG11A	459.331	-1.99694e-05

## Sheet: Supplementary Table 7
	Supplementary Table 7: List of drugs prioritized as combination candidates with target network synergistic effects. Different dosages of each drug were used in the simulation and for each dose the first 10 best scored drugs are provided. The network scores as well as the number of genes in common between drug-deregulated genes and the background network are shown.
	GSE5200_3uM_Synergy								GSE5200_10uM_Synergy								GSE25412_150mM_Synergy								GSE25412_250mM_Synergy								GSE119552_Synergy
DOSE	0.04 um
	Dataset	Plant.Polyphenol	Drug	ClosestScore.GOSIM	OrthogonalityScore	Final.Score	Number of Genes in Common with Background Network		Dataset	Plant.Polyphenol	Drug	ClosestScore.GOSIM	OrthogonalityScore	Final.Score	Number of Genes in Common with Background Network		Dataset	Plant.Polyphenol	Drug	ClosestScore.GOSIM	OrthogonalityScore	Final.Score	Number of Genes in Common with Background Network		Dataset	Plant.Polyphenol	Drug	ClosestScore.GOSIM	OrthogonalityScore	Final.Score	Number of Genes in Common with Background Network		Dataset	Plant.Polyphenol	Drug	ClosestScore.GOSIM	OrthogonalityScore	Final.Score	Number of Genes in Common with Background Network
	GSE5200_3uM	Genistein_3uM	triptolide	1.23811	0.142857	1.38096	810		GSE5200_10uM	Genistein_10uM	triptolide	1.27324	0.290323	1.56356	810		GSE25412_150mM	Resveratrol_150mM	lonidamine	1.20235	0.155709	1.35806	610		GSE25412_250mM	Resveratrol_250mM	nepafenac	1.29308	0.0921348	1.38522	1115		GSE119552	Apigenin_10uM	nepafenac	1.32729	0.0401786	1.36747	1115
	GSE5200_3uM	Genistein_3uM	lonidamine	1.23811	0.2	1.43811	610		GSE5200_10uM	Genistein_10uM	dacinostat	1.27324	0.491329	1.76457	421		GSE25412_150mM	Resveratrol_150mM	bortezomib	1.20235	0.0859539	1.2883	480		GSE25412_250mM	Resveratrol_250mM	inositol	1.29308	0.064	1.35708	666		GSE119552	Apigenin_10uM	triptolide	1.32729	0.0538922	1.38118	810
	GSE5200_3uM	Genistein_3uM	bortezomib	1.23811	0.185185	1.42329	480		GSE5200_10uM	Genistein_10uM	camptothecin	1.27324	0.693333	1.96657	415		GSE25412_150mM	Resveratrol_150mM	pentobarbital	1.20235	0.140097	1.34244	442		GSE25412_250mM	Resveratrol_250mM	bruceantin	1.29308	0.121569	1.41465	574		GSE119552	Apigenin_10uM	inositol	1.32729	0.0935252	1.42082	666
	GSE5200_3uM	Genistein_3uM	dacinostat	1.23811	0.1875	1.42561	421		GSE5200_10uM	Genistein_10uM	pralatrexate	1.27324	0.57265	1.84589	399		GSE25412_150mM	Resveratrol_150mM	dacinostat	1.20235	0.123644	1.32599	421		GSE25412_250mM	Resveratrol_250mM	bortezomib	1.29308	0.117409	1.41049	480		GSE119552	Apigenin_10uM	dacinostat	1.32729	0.047619	1.37491	421
	GSE5200_3uM	Genistein_3uM	perampanel	1.23811	0.4	1.63811	420		GSE5200_10uM	Genistein_10uM	volasertib	1.27324	0.346535	1.61977	314		GSE25412_150mM	Resveratrol_150mM	perampanel	1.20235	0.192214	1.39456	420		GSE25412_250mM	Resveratrol_250mM	tirapazamine	1.29308	0.0823529	1.37543	438		GSE119552	Apigenin_10uM	camptothecin	1.32729	0.0752688	1.40256	415
	GSE5200_3uM	Genistein_3uM	camptothecin	1.23811	0.419355	1.65746	415		GSE5200_10uM	Genistein_10uM	indibulin	1.27324	0.507463	1.7807	308		GSE25412_150mM	Resveratrol_150mM	camptothecin	1.20235	0.22549	1.42784	415		GSE25412_250mM	Resveratrol_250mM	calpeptin	1.29308	0.0714286	1.36451	379		GSE119552	Apigenin_10uM	calpeptin	1.32729	0.0658683	1.39316	379
	GSE5200_3uM	Genistein_3uM	dolastatin-10	1.23811	0.333333	1.57144	365		GSE5200_10uM	Genistein_10uM	fulvestrant	1.27324	0.816794	2.09003	297		GSE25412_150mM	Resveratrol_150mM	pralatrexate	1.20235	0.109244	1.31159	399		GSE25412_250mM	Resveratrol_250mM	dolastatin-10	1.29308	0.113772	1.40685	365		GSE119552	Apigenin_10uM	dolastatin-10	1.32729	0.0789474	1.40624	365
	GSE5200_3uM	Genistein_3uM	ganaxolone	1.23811	0.285714	1.52382	346		GSE5200_10uM	Genistein_10uM	floxuridine	1.27324	0.333333	1.60657	288		GSE25412_150mM	Resveratrol_150mM	dolastatin-10	1.20235	0.0914634	1.29381	365		GSE25412_250mM	Resveratrol_250mM	ganaxolone	1.29308	0.0677966	1.36088	346		GSE119552	Apigenin_10uM	vorinostat	1.32729	0.0070922	1.33438	330
	GSE5200_3uM	Genistein_3uM	indibulin	1.23811	0.266667	1.50477	308		GSE5200_10uM	Genistein_10uM	carfilzomib	1.27324	0.5	1.77324	278		GSE25412_150mM	Resveratrol_150mM	volasertib	1.20235	0.104895	1.30724	314		GSE25412_250mM	Resveratrol_250mM	vorinostat	1.29308	0.111111	1.40419	330		GSE119552	Apigenin_10uM	tenidap	1.32729	0.0289855	1.35628	324
	GSE5200_3uM	Genistein_3uM	fulvestrant	1.23811	0.266667	1.50477	297		GSE5200_10uM	Genistein_10uM	gemcitabine	1.27324	0.544554	1.81779	272		GSE25412_150mM	Resveratrol_150mM	indibulin	1.20235	0.205479	1.40783	308		GSE25412_250mM	Resveratrol_250mM	ganetespib	1.29308	0.0588235	1.35191	286		GSE119552	Apigenin_10uM	fulvestrant	1.32729	0.100671	1.42796	297
	GSE5200_3uM	Genistein_3uM	carfilzomib	1.23811	0.2	1.43811	278		GSE5200_10uM	Genistein_10uM	daunorubicin	1.27324	0.55	1.82324	260		GSE25412_150mM	Resveratrol_150mM	fulvestrant	1.20235	0.168385	1.37073	297		GSE25412_250mM	Resveratrol_250mM	bazedoxifene	1.29308	0.056	1.34908	260		GSE119552	Apigenin_10uM	ganetespib	1.32729	0.0340136	1.3613	286
	GSE5200_3uM	Genistein_3uM	daunorubicin	1.23811	0.142857	1.38096	260		GSE5200_10uM	Genistein_10uM	bazedoxifene	1.27324	0.714286	1.98752	260		GSE25412_150mM	Resveratrol_150mM	carfilzomib	1.20235	0.177305	1.37965	278		GSE25412_250mM	Resveratrol_250mM	talazoparib	1.29308	0.12	1.41308	254		GSE119552	Apigenin_10uM	gemcitabine	1.32729	0.046729	1.37402	272
	GSE5200_3uM	Genistein_3uM	bazedoxifene	1.23811	0.157895	1.396	260		GSE5200_10uM	Genistein_10uM	epirubicin	1.27324	0.679389	1.95263	259		GSE25412_150mM	Resveratrol_150mM	gemcitabine	1.20235	0.173913	1.37626	272		GSE25412_250mM	Resveratrol_250mM	buparlisib	1.29308	0.0930233	1.38611	224		GSE119552	Apigenin_10uM	daunorubicin	1.32729	0.00813008	1.33542	260
	GSE5200_3uM	Genistein_3uM	epirubicin	1.23811	0.185185	1.42329	259		GSE5200_10uM	Genistein_10uM	dexniguldipine	1.27324	0.241379	1.51462	228		GSE25412_150mM	Resveratrol_150mM	daunorubicin	1.20235	0.212996	1.41534	260		GSE25412_250mM	Resveratrol_250mM	rociletinib	1.29308	0.100917	1.394	213		GSE119552	Apigenin_10uM	epirubicin	1.32729	0.105263	1.43255	259
	GSE5200_3uM	Genistein_3uM	dexniguldipine	1.23811	0.333333	1.57144	228		GSE5200_10uM	Genistein_10uM	doxorubicin	1.27324	0.396226	1.66946	223		GSE25412_150mM	Resveratrol_150mM	epirubicin	1.20235	0.119741	1.32209	259		GSE25412_250mM	Resveratrol_250mM	cobimetinib	1.29308	0.0487805	1.34186	211		GSE119552	Apigenin_10uM	buparlisib	1.32729	0.0392157	1.36651	224
	GSE5200_3uM	Genistein_3uM	doxorubicin	1.23811	0.5	1.73811	223		GSE5200_10uM	Genistein_10uM	cobimetinib	1.27324	0.346154	1.61939	211		GSE25412_150mM	Resveratrol_150mM	doxorubicin	1.20235	0.147541	1.34989	223		GSE25412_250mM	Resveratrol_250mM	thiocolchicoside	1.29308	0.311111	1.60419	197		GSE119552	Apigenin_10uM	miconazole	1.32729	0.0731707	1.40046	177
	GSE5200_3uM	Genistein_3uM	rociletinib	1.23811	0.5	1.73811	213		GSE5200_10uM	Genistein_10uM	dinaciclib	1.27324	0.582418	1.85566	206		GSE25412_150mM	Resveratrol_150mM	dinaciclib	1.20235	0.155556	1.3579	206		GSE25412_250mM	Resveratrol_250mM	miconazole	1.29308	0.126761	1.41984	177		GSE119552	Apigenin_10uM	rizatriptan	1.32729	0.1875	1.51479	161
	GSE5200_3uM	Genistein_3uM	dinaciclib	1.23811	0.333333	1.57144	206		GSE5200_10uM	Genistein_10uM	raloxifene	1.27324	0.780488	2.05373	177		GSE25412_150mM	Resveratrol_150mM	docetaxel	1.20235	0.123288	1.32563	167		GSE25412_250mM	Resveratrol_250mM	docetaxel	1.29308	0.0930233	1.38611	167		GSE119552	Apigenin_10uM	nicardipine	1.32729	0.0819672	1.40926	157
	GSE5200_3uM	Genistein_3uM	thiocolchicoside	1.23811	0.4	1.63811	197		GSE5200_10uM	Genistein_10uM	miconazole	1.27324	0.46875	1.74199	177		GSE25412_150mM	Resveratrol_150mM	rizatriptan	1.20235	0.152318	1.35466	161		GSE25412_250mM	Resveratrol_250mM	halofantrine	1.29308	0.0714286	1.36451	154		GSE119552	Apigenin_10uM	halofantrine	1.32729	0.0612245	1.38852	154
	GSE5200_3uM	Genistein_3uM	raloxifene	1.23811	0.157895	1.396	177		GSE5200_10uM	Genistein_10uM	docetaxel	1.27324	0.269841	1.54308	167		GSE25412_150mM	Resveratrol_150mM	cobicistat	1.20235	0.112676	1.31502	152		GSE25412_250mM	Resveratrol_250mM	cobicistat	1.29308	0.111111	1.40419	152		GSE119552	Apigenin_10uM	cobicistat	1.32729	0.047619	1.37491	152
	GSE5200_3uM	Genistein_3uM	rizatriptan	1.23811	0.25	1.48811	161
	GSE5200_3uM	Genistein_3uM	isoconazole	1.23811	0.142857	1.38096	156
	GSE5200_3uM	Genistein_3uM	alprostadil	1.23811	0.142857	1.38096	155
DOSE	0.12 um
	Dataset	Plant.Polyphenol	Drug	ClosestScore.GOSIM	OrthogonalityScore	Final.Score	Number of Genes in Common with Background Network		Dataset	Plant.Polyphenol	Drug	ClosestScore.GOSIM	OrthogonalityScore	Final.Score	Number of Genes in Common with Background Network		Dataset	Plant.Polyphenol	Drug	ClosestScore.GOSIM	OrthogonalityScore	Final.Score	Number of Genes in Common with Background Network		Dataset	Plant.Polyphenol	Drug	ClosestScore.GOSIM	OrthogonalityScore	Final.Score	Number of Genes in Common with Background Network		Dataset	Plant.Polyphenol	Drug	ClosestScore.GOSIM	OrthogonalityScore	Final.Score	Number of Genes in Common with Background Network
	GSE5200_3uM	Genistein_3uM	ischemin	1.23811	0.230769	1.46887	644		GSE5200_10uM	Genistein_10uM	dacinostat	1.27324	0.463415	1.73665	641		GSE25412_150mM	Resveratrol_150mM	perampanel	1.20235	0.1	1.30235	464		GSE25412_250mM	Resveratrol_250mM	tizanidine	1.29308	0.104545	1.39763	1117		GSE119552	Apigenin_10uM	tizanidine	1.32729	0.0618337	1.38912	1117
	GSE5200_3uM	Genistein_3uM	dacinostat	1.23811	0.263158	1.50126	641		GSE5200_10uM	Genistein_10uM	camptothecin	1.27324	0.554348	1.82759	615		GSE25412_150mM	Resveratrol_150mM	metronidazole	1.20235	0.123487	1.32583	457		GSE25412_250mM	Resveratrol_250mM	nicotine	1.29308	0.0379009	1.33098	887		GSE119552	Apigenin_10uM	triptolide	1.32729	0.101604	1.42889	860
	GSE5200_3uM	Genistein_3uM	perampanel	1.23811	0.272727	1.51083	464		GSE5200_10uM	Genistein_10uM	ixazomib	1.27324	0.37234	1.64558	453		GSE25412_150mM	Resveratrol_150mM	ixazomib	1.20235	0.0866808	1.28903	453		GSE25412_250mM	Resveratrol_250mM	triptolide	1.29308	0.0434783	1.33656	860		GSE119552	Apigenin_10uM	ischemin	1.32729	0.0814815	1.40877	644
	GSE5200_3uM	Genistein_3uM	pevonedistat	1.23811	0.241379	1.47948	460		GSE5200_10uM	Genistein_10uM	pralatrexate	1.27324	0.539474	1.81271	413		GSE25412_150mM	Resveratrol_150mM	pentobarbital	1.20235	0.122449	1.32479	423		GSE25412_250mM	Resveratrol_250mM	ischemin	1.29308	0.136187	1.42927	644		GSE119552	Apigenin_10uM	dacinostat	1.32729	0.0227273	1.35002	641
	GSE5200_3uM	Genistein_3uM	metronidazole	1.23811	0.548387	1.78649	457		GSE5200_10uM	Genistein_10uM	epirubicin	1.27324	0.570621	1.84386	398		GSE25412_150mM	Resveratrol_150mM	pralatrexate	1.20235	0.0951157	1.29746	413		GSE25412_250mM	Resveratrol_250mM	bruceantin	1.29308	0.0574713	1.35055	588		GSE119552	Apigenin_10uM	camptothecin	1.32729	0.0438247	1.37112	615
	GSE5200_3uM	Genistein_3uM	pralatrexate	1.23811	0.241379	1.47948	413		GSE5200_10uM	Genistein_10uM	volasertib	1.27324	0.296296	1.56953	359		GSE25412_150mM	Resveratrol_150mM	epirubicin	1.20235	0.105134	1.30748	398		GSE25412_250mM	Resveratrol_250mM	bortezomib	1.29308	0.152941	1.44602	554		GSE119552	Apigenin_10uM	pentobarbital	1.32729	0.068323	1.39561	423
	GSE5200_3uM	Genistein_3uM	dapagliflozin	1.23811	0.263158	1.50126	408		GSE5200_10uM	Genistein_10uM	daunorubicin	1.27324	0.454545	1.72778	352		GSE25412_150mM	Resveratrol_150mM	daunorubicin	1.20235	0.147453	1.3498	352		GSE25412_250mM	Resveratrol_250mM	dolastatin-10	1.29308	0.0666667	1.35975	454		GSE119552	Apigenin_10uM	dapagliflozin	1.32729	0.103896	1.43119	408
	GSE5200_3uM	Genistein_3uM	epirubicin	1.23811	0.333333	1.57144	398		GSE5200_10uM	Genistein_10uM	fulvestrant	1.27324	0.748252	2.02149	313		GSE25412_150mM	Resveratrol_150mM	fulvestrant	1.20235	0.213115	1.41546	313		GSE25412_250mM	Resveratrol_250mM	digoxin	1.29308	0.0821256	1.37521	429		GSE119552	Apigenin_10uM	epirubicin	1.32729	0.0726257	1.39992	398
	GSE5200_3uM	Genistein_3uM	volasertib	1.23811	0.217391	1.4555	359		GSE5200_10uM	Genistein_10uM	alvespimycin	1.27324	0.470588	1.74383	300		GSE25412_150mM	Resveratrol_150mM	alvespimycin	1.20235	0.105802	1.30815	300		GSE25412_250mM	Resveratrol_250mM	valdecoxib	1.29308	0.161677	1.45476	396		GSE119552	Apigenin_10uM	valdecoxib	1.32729	0.138298	1.46559	396
	GSE5200_3uM	Genistein_3uM	paclitaxel	1.23811	0.222222	1.46033	313		GSE5200_10uM	Genistein_10uM	gemcitabine	1.27324	0.462963	1.7362	294		GSE25412_150mM	Resveratrol_150mM	gemcitabine	1.20235	0.0984127	1.30076	294		GSE25412_250mM	Resveratrol_250mM	paclitaxel	1.29308	0.027027	1.32011	313		GSE119552	Apigenin_10uM	paclitaxel	1.32729	0.049505	1.3768	313
	GSE5200_3uM	Genistein_3uM	fulvestrant	1.23811	0.333333	1.57144	313		GSE5200_10uM	Genistein_10uM	oprozomib	1.27324	0.416667	1.6899	291		GSE25412_150mM	Resveratrol_150mM	oprozomib	1.20235	0.176101	1.37845	291		GSE25412_250mM	Resveratrol_250mM	acetazolamide	1.29308	0.0956522	1.38873	310		GSE119552	Apigenin_10uM	fulvestrant	1.32729	0.1125	1.43979	313
	GSE5200_3uM	Genistein_3uM	gemcitabine	1.23811	0.259259	1.49736	294		GSE5200_10uM	Genistein_10uM	ganetespib	1.27324	0.294118	1.56736	288		GSE25412_150mM	Resveratrol_150mM	floxuridine	1.20235	0.131944	1.33429	281		GSE25412_250mM	Resveratrol_250mM	nandrolone	1.29308	0.0222222	1.3153	281		GSE119552	Apigenin_10uM	acetazolamide	1.32729	0.152542	1.47983	310
	GSE5200_3uM	Genistein_3uM	oprozomib	1.23811	0.2	1.43811	291		GSE5200_10uM	Genistein_10uM	floxuridine	1.27324	0.377358	1.6506	281		GSE25412_150mM	Resveratrol_150mM	indibulin	1.20235	0.162791	1.36514	275		GSE25412_250mM	Resveratrol_250mM	indibulin	1.29308	0.0222222	1.3153	275		GSE119552	Apigenin_10uM	gemcitabine	1.32729	0.138686	1.46598	294
	GSE5200_3uM	Genistein_3uM	floxuridine	1.23811	0.368421	1.60653	281		GSE5200_10uM	Genistein_10uM	indibulin	1.27324	0.345455	1.61869	275		GSE25412_150mM	Resveratrol_150mM	cabazitaxel	1.20235	0.155963	1.35831	253		GSE25412_250mM	Resveratrol_250mM	cabazitaxel	1.29308	0.12069	1.41377	253		GSE119552	Apigenin_10uM	ganetespib	1.32729	0.0552147	1.38251	288
	GSE5200_3uM	Genistein_3uM	doxorubicin	1.23811	0.36	1.59811	233		GSE5200_10uM	Genistein_10uM	doxorubicin	1.27324	0.565217	1.83846	233		GSE25412_150mM	Resveratrol_150mM	colchicine	1.20235	0.109005	1.31135	240		GSE25412_250mM	Resveratrol_250mM	ixabepilone	1.29308	0.134615	1.4277	236		GSE119552	Apigenin_10uM	floxuridine	1.32729	0.136364	1.46365	281
	GSE5200_3uM	Genistein_3uM	oxandrolone	1.23811	0.285714	1.52382	231		GSE5200_10uM	Genistein_10uM	bazedoxifene	1.27324	0.786667	2.0599	233		GSE25412_150mM	Resveratrol_150mM	ixabepilone	1.20235	0.142857	1.3452	236		GSE25412_250mM	Resveratrol_250mM	oxandrolone	1.29308	0.0666667	1.35975	231		GSE119552	Apigenin_10uM	doxorubicin	1.32729	0.109244	1.43653	233
	GSE5200_3uM	Genistein_3uM	idasanutlin	1.23811	0.2	1.43811	224		GSE5200_10uM	Genistein_10uM	idasanutlin	1.27324	0.376623	1.64986	224		GSE25412_150mM	Resveratrol_150mM	doxorubicin	1.20235	0.2	1.40235	233		GSE25412_250mM	Resveratrol_250mM	benzbromarone	1.29308	0.0337079	1.32679	224		GSE119552	Apigenin_10uM	benzbromarone	1.32729	0.311111	1.6384	224
	GSE5200_3uM	Genistein_3uM	trifluridine	1.23811	0.6	1.83811	199		GSE5200_10uM	Genistein_10uM	buparlisib	1.27324	0.348837	1.62207	196		GSE25412_150mM	Resveratrol_150mM	idasanutlin	1.20235	0.133005	1.33535	224		GSE25412_250mM	Resveratrol_250mM	calpeptin	1.29308	0.168831	1.46191	203		GSE119552	Apigenin_10uM	idasanutlin	1.32729	0.0238095	1.3511	224
	GSE5200_3uM	Genistein_3uM	buparlisib	1.23811	0.473684	1.71179	196		GSE5200_10uM	Genistein_10uM	alisertib	1.27324	0.663366	1.9366	179		GSE25412_150mM	Resveratrol_150mM	buparlisib	1.20235	0.266667	1.46901	196		GSE25412_250mM	Resveratrol_250mM	trifluridine	1.29308	0.097561	1.39064	199		GSE119552	Apigenin_10uM	calpeptin	1.32729	0.0461538	1.37344	203
	GSE5200_3uM	Genistein_3uM	alisertib	1.23811	0.545455	1.78356	179		GSE5200_10uM	Genistein_10uM	selinexor	1.27324	0.550562	1.8238	178		GSE25412_150mM	Resveratrol_150mM	selinexor	1.20235	0.122222	1.32457	178		GSE25412_250mM	Resveratrol_250mM	buparlisib	1.29308	0.0384615	1.33154	196		GSE119552	Apigenin_10uM	alisertib	1.32729	0.220779	1.54807	179
	GSE5200_3uM	Genistein_3uM	selinexor	1.23811	0.263158	1.50126	178																		GSE25412_250mM	Resveratrol_250mM	rucaparib	1.29308	0.1875	1.48058	176
DOSE	0.37 um
	Dataset	Plant.Polyphenol	Drug	ClosestScore.GOSIM	OrthogonalityScore	Final.Score	Number of Genes in Common with Background Network		Dataset	Plant.Polyphenol	Drug	ClosestScore.GOSIM	OrthogonalityScore	Final.Score	Number of Genes in Common with Background Network		Dataset	Plant.Polyphenol	Drug	ClosestScore.GOSIM	OrthogonalityScore	Final.Score	Number of Genes in Common with Background Network		Dataset	Plant.Polyphenol	Drug	ClosestScore.GOSIM	OrthogonalityScore	Final.Score	Number of Genes in Common with Background Network		Dataset	Plant.Polyphenol	Drug	ClosestScore.GOSIM	OrthogonalityScore	Final.Score	Number of Genes in Common with Background Network
	GSE5200_3uM	Genistein_3uM	dacinostat	1.23811	0.315789	1.55389	700		GSE5200_10uM	Genistein_10uM	romidepsin	1.27324	0.333333	1.60657	769		GSE25412_150mM	Resveratrol_150mM	epirubicin	1.20235	0.115447	1.31779	633		GSE25412_250mM	Resveratrol_250mM	lenalidomide	1.29308	-0.0197628	1.27332	642		GSE119552	Apigenin_10uM	dinaciclib	1.32729	0.153226	1.48052	571
	GSE5200_3uM	Genistein_3uM	carfilzomib	1.23811	0.388889	1.62699	609		GSE5200_10uM	Genistein_10uM	dacinostat	1.27324	0.385321	1.65856	700		GSE25412_150mM	Resveratrol_150mM	ixazomib	1.20235	0.109515	1.31186	582		GSE25412_250mM	Resveratrol_250mM	carfilzomib	1.29308	0.0689655	1.36205	609		GSE119552	Apigenin_10uM	ixabepilone	1.32729	0.135484	1.46277	446
	GSE5200_3uM	Genistein_3uM	ixazomib	1.23811	0.315789	1.55389	582		GSE5200_10uM	Genistein_10uM	epirubicin	1.27324	0.37963	1.65287	633		GSE25412_150mM	Resveratrol_150mM	camptothecin	1.20235	0.153558	1.3559	577		GSE25412_250mM	Resveratrol_250mM	bruceantin	1.29308	0.0661479	1.35923	607		GSE119552	Apigenin_10uM	perampanel	1.32729	0.0588235	1.38611	437
	GSE5200_3uM	Genistein_3uM	dinaciclib	1.23811	0.393939	1.63204	571		GSE5200_10uM	Genistein_10uM	camptothecin	1.27324	0.579487	1.85272	577		GSE25412_150mM	Resveratrol_150mM	daunorubicin	1.20235	0.178782	1.38113	554		GSE25412_250mM	Resveratrol_250mM	dinaciclib	1.29308	0.0583658	1.35145	571		GSE119552	Apigenin_10uM	alvespimycin	1.32729	0.047619	1.37491	425
	GSE5200_3uM	Genistein_3uM	metronidazole	1.23811	0.259259	1.49736	520		GSE5200_10uM	Genistein_10uM	dinaciclib	1.27324	0.266272	1.53951	571		GSE25412_150mM	Resveratrol_150mM	bortezomib	1.20235	0.119101	1.32145	487		GSE25412_250mM	Resveratrol_250mM	metronidazole	1.29308	0.0347826	1.32786	520		GSE119552	Apigenin_10uM	selinexor	1.32729	0.123711	1.451	412
	GSE5200_3uM	Genistein_3uM	selinexor	1.23811	0.241379	1.47948	412		GSE5200_10uM	Genistein_10uM	daunorubicin	1.27324	0.360825	1.63406	554		GSE25412_150mM	Resveratrol_150mM	selinexor	1.20235	0.243373	1.44572	412		GSE25412_250mM	Resveratrol_250mM	digoxin	1.29308	0.0762332	1.36932	512		GSE119552	Apigenin_10uM	pralatrexate	1.32729	0.060241	1.38753	407
	GSE5200_3uM	Genistein_3uM	oprozomib	1.23811	0.235294	1.4734	404		GSE5200_10uM	Genistein_10uM	doxorubicin	1.27324	0.371429	1.64467	427		GSE25412_150mM	Resveratrol_150mM	oprozomib	1.20235	0.21	1.41235	404		GSE25412_250mM	Resveratrol_250mM	ixabepilone	1.29308	0.0971429	1.39022	446		GSE119552	Apigenin_10uM	pevonedistat	1.32729	0.0650888	1.39238	392
	GSE5200_3uM	Genistein_3uM	pentobarbital	1.23811	0.2	1.43811	401		GSE5200_10uM	Genistein_10uM	alvespimycin	1.27324	0.357143	1.63038	425		GSE25412_150mM	Resveratrol_150mM	pentobarbital	1.20235	0.1875	1.38985	401		GSE25412_250mM	Resveratrol_250mM	paclitaxel	1.29308	0.12426	1.41734	404		GSE119552	Apigenin_10uM	indibulin	1.32729	0.0606061	1.3879	390
	GSE5200_3uM	Genistein_3uM	pevonedistat	1.23811	0.263158	1.50126	392		GSE5200_10uM	Genistein_10uM	selinexor	1.27324	0.54878	1.82202	412		GSE25412_150mM	Resveratrol_150mM	pevonedistat	1.20235	0.193717	1.39606	392		GSE25412_250mM	Resveratrol_250mM	indibulin	1.29308	-0.00628931	1.28679	390		GSE119552	Apigenin_10uM	mitoxantrone	1.32729	0.038961	1.36625	303
	GSE5200_3uM	Genistein_3uM	dolastatin-10	1.23811	0.294118	1.53222	353		GSE5200_10uM	Genistein_10uM	pralatrexate	1.27324	0.567568	1.84081	407		GSE25412_150mM	Resveratrol_150mM	indibulin	1.20235	0.112426	1.31477	390		GSE25412_250mM	Resveratrol_250mM	dolastatin-10	1.29308	0.121387	1.41447	353		GSE119552	Apigenin_10uM	gemcitabine	1.32729	0.0294118	1.3567	301
	GSE5200_3uM	Genistein_3uM	mitoxantrone	1.23811	0.52	1.75811	303		GSE5200_10uM	Genistein_10uM	oprozomib	1.27324	0.356725	1.62996	404		GSE25412_150mM	Resveratrol_150mM	albendazole	1.20235	0.188679	1.39103	322		GSE25412_250mM	Resveratrol_250mM	bezafibrate	1.29308	0.0689655	1.36205	250		GSE119552	Apigenin_10uM	idasanutlin	1.32729	0.15942	1.48671	296
	GSE5200_3uM	Genistein_3uM	idasanutlin	1.23811	0.357143	1.59525	296		GSE5200_10uM	Genistein_10uM	indibulin	1.27324	0.428571	1.70181	390		GSE25412_150mM	Resveratrol_150mM	mitoxantrone	1.20235	0.212465	1.41481	303		GSE25412_250mM	Resveratrol_250mM	docetaxel	1.29308	0	1.29308	247		GSE119552	Apigenin_10uM	fulvestrant	1.32729	0.0379747	1.36527	288
	GSE5200_3uM	Genistein_3uM	fulvestrant	1.23811	0.375	1.61311	288		GSE5200_10uM	Genistein_10uM	albendazole	1.27324	0.404255	1.67749	322		GSE25412_150mM	Resveratrol_150mM	gemcitabine	1.20235	0.120944	1.32329	301		GSE25412_250mM	Resveratrol_250mM	talinolol	1.29308	0.0888889	1.38197	245		GSE119552	Apigenin_10uM	tasquinimod	1.32729	0.0285714	1.35586	282
	GSE5200_3uM	Genistein_3uM	mocetinostat	1.23811	0.272727	1.51083	266		GSE5200_10uM	Genistein_10uM	mitoxantrone	1.27324	0.555556	1.82879	303		GSE25412_150mM	Resveratrol_150mM	idasanutlin	1.20235	0.235294	1.43764	296		GSE25412_250mM	Resveratrol_250mM	rigosertib	1.29308	0.277778	1.57086	213		GSE119552	Apigenin_10uM	talinolol	1.32729	0.165049	1.49234	245
	GSE5200_3uM	Genistein_3uM	talinolol	1.23811	0.333333	1.57144	245		GSE5200_10uM	Genistein_10uM	gemcitabine	1.27324	0.425926	1.69916	301		GSE25412_150mM	Resveratrol_150mM	fulvestrant	1.20235	0.154362	1.35671	288		GSE25412_250mM	Resveratrol_250mM	nefazodone	1.29308	0.173333	1.46642	211		GSE119552	Apigenin_10uM	amsacrine	1.32729	0.0909091	1.4182	214
	GSE5200_3uM	Genistein_3uM	amsacrine	1.23811	0.52381	1.76191	214		GSE5200_10uM	Genistein_10uM	idasanutlin	1.27324	0.507246	1.78048	296		GSE25412_150mM	Resveratrol_150mM	tasquinimod	1.20235	0.139785	1.34213	282		GSE25412_250mM	Resveratrol_250mM	sufentanil	1.29308	0.176471	1.46955	210		GSE119552	Apigenin_10uM	valdecoxib	1.32729	0.0487805	1.37607	214
	GSE5200_3uM	Genistein_3uM	nefazodone	1.23811	0.2	1.43811	211		GSE5200_10uM	Genistein_10uM	fulvestrant	1.27324	0.759398	2.03264	288		GSE25412_150mM	Resveratrol_150mM	docetaxel	1.20235	0.164021	1.36637	247		GSE25412_250mM	Resveratrol_250mM	aniracetam	1.29308	0.135135	1.42822	198		GSE119552	Apigenin_10uM	aniracetam	1.32729	0.0434783	1.37077	198
	GSE5200_3uM	Genistein_3uM	aniracetam	1.23811	0.333333	1.57144	198		GSE5200_10uM	Genistein_10uM	amsacrine	1.27324	0.589286	1.86252	214		GSE25412_150mM	Resveratrol_150mM	valdecoxib	1.20235	0.156757	1.3591	214		GSE25412_250mM	Resveratrol_250mM	dequalinium	1.29308	0.0120482	1.30513	196		GSE119552	Apigenin_10uM	taselisib	1.32729	0.0352941	1.36258	196
	GSE5200_3uM	Genistein_3uM	dequalinium	1.23811	0.25	1.48811	196		GSE5200_10uM	Genistein_10uM	taselisib	1.27324	0.295775	1.56901	196		GSE25412_150mM	Resveratrol_150mM	rigosertib	1.20235	0.273743	1.47609	213		GSE25412_250mM	Resveratrol_250mM	bazedoxifene	1.29308	-0.0105263	1.28256	188		GSE119552	Apigenin_10uM	fidarestat	1.32729	0.19403	1.52132	194
	GSE5200_3uM	Genistein_3uM	fidarestat	1.23811	0.666667	1.90477	194		GSE5200_10uM	Genistein_10uM	bazedoxifene	1.27324	0.684211	1.95745	188		GSE25412_150mM	Resveratrol_150mM	dalfampridine	1.20235	0.129534	1.33188	196		GSE25412_250mM	Resveratrol_250mM	donitriptan	1.29308	0.097561	1.39064	188		GSE119552	Apigenin_10uM	bazedoxifene	1.32729	0.0458716	1.37316	188
	GSE5200_3uM	Genistein_3uM	bazedoxifene	1.23811	0.333333	1.57144	188
DOSE	1.11 um
	Dataset	Plant.Polyphenol	Drug	ClosestScore.GOSIM	OrthogonalityScore	Final.Score	Number of Genes in Common with Background Network		Dataset	Plant.Polyphenol	Drug	ClosestScore.GOSIM	OrthogonalityScore	Final.Score	Number of Genes in Common with Background Network		Dataset	Plant.Polyphenol	Drug	ClosestScore.GOSIM	OrthogonalityScore	Final.Score	Number of Genes in Common with Background Network		Dataset	Plant.Polyphenol	Drug	ClosestScore.GOSIM	OrthogonalityScore	Final.Score	Number of Genes in Common with Background Network		Dataset	Plant.Polyphenol	Drug	ClosestScore.GOSIM	OrthogonalityScore	Final.Score	Number of Genes in Common with Background Network
	GSE5200_3uM	Genistein_3uM	dacinostat	1.23811	0.2	1.43811	717		GSE5200_10uM	Genistein_10uM	romidepsin	1.27324	0.318182	1.59142	800		GSE25412_150mM	Resveratrol_150mM	dacinostat	1.20235	0.0979782	1.30032	717		GSE25412_250mM	Resveratrol_250mM	triptolide	1.29308	0.0540541	1.34714	885		GSE119552	Apigenin_10uM	triptolide	1.32729	0.0612245	1.38852	885
	GSE5200_3uM	Genistein_3uM	daunorubicin	1.23811	0.2	1.43811	684		GSE5200_10uM	Genistein_10uM	camptothecin	1.27324	0.424893	1.69813	757		GSE25412_150mM	Resveratrol_150mM	daunorubicin	1.20235	0.0976	1.29995	684		GSE25412_250mM	Resveratrol_250mM	bruceantin	1.29308	0.0942029	1.38728	662		GSE119552	Apigenin_10uM	amikacin	1.32729	0.0833333	1.41062	718
	GSE5200_3uM	Genistein_3uM	doxorubicin	1.23811	0.210526	1.44863	665		GSE5200_10uM	Genistein_10uM	dacinostat	1.27324	0.278049	1.55129	717		GSE25412_150mM	Resveratrol_150mM	ixazomib	1.20235	0.159574	1.36192	589		GSE25412_250mM	Resveratrol_250mM	digoxin	1.29308	0.0808824	1.37396	614		GSE119552	Apigenin_10uM	dinaciclib	1.32729	0.125828	1.45312	708
	GSE5200_3uM	Genistein_3uM	ixazomib	1.23811	0.255814	1.49392	589		GSE5200_10uM	Genistein_10uM	daunorubicin	1.27324	0.345455	1.61869	684		GSE25412_150mM	Resveratrol_150mM	oprozomib	1.20235	0.162791	1.36514	522		GSE25412_250mM	Resveratrol_250mM	oprozomib	1.29308	0.0434783	1.33656	522		GSE119552	Apigenin_10uM	daunorubicin	1.32729	0.0425532	1.36984	684
	GSE5200_3uM	Genistein_3uM	oprozomib	1.23811	0.111111	1.34922	522		GSE5200_10uM	Genistein_10uM	epirubicin	1.27324	0.256881	1.53012	667		GSE25412_150mM	Resveratrol_150mM	selinexor	1.20235	0.176471	1.37882	508		GSE25412_250mM	Resveratrol_250mM	birinapant	1.29308	0.0833333	1.37642	496		GSE119552	Apigenin_10uM	epirubicin	1.32729	0.0853242	1.41261	667
	GSE5200_3uM	Genistein_3uM	selinexor	1.23811	0.25	1.48811	508		GSE5200_10uM	Genistein_10uM	albendazole	1.27324	0.403315	1.67655	601		GSE25412_150mM	Resveratrol_150mM	bortezomib	1.20235	0.13242	1.33477	480		GSE25412_250mM	Resveratrol_250mM	lomerizine	1.29308	0.0541872	1.34727	493		GSE119552	Apigenin_10uM	digoxin	1.32729	0.0683761	1.39567	614
	GSE5200_3uM	Genistein_3uM	metronidazole	1.23811	0.285714	1.52382	492		GSE5200_10uM	Genistein_10uM	selinexor	1.27324	0.468208	1.74145	508		GSE25412_150mM	Resveratrol_150mM	mitoxantrone	1.20235	0.188161	1.39051	476		GSE25412_250mM	Resveratrol_250mM	metronidazole	1.29308	0.0275229	1.3206	492		GSE119552	Apigenin_10uM	selinexor	1.32729	0.0480349	1.37533	508
	GSE5200_3uM	Genistein_3uM	perampanel	1.23811	0.230769	1.46887	471		GSE5200_10uM	Genistein_10uM	mitoxantrone	1.27324	0.460123	1.73336	476		GSE25412_150mM	Resveratrol_150mM	perampanel	1.20235	0.132251	1.3346	471		GSE25412_250mM	Resveratrol_250mM	bortezomib	1.29308	0.0423729	1.33545	480		GSE119552	Apigenin_10uM	birinapant	1.32729	0.0521327	1.37942	496
	GSE5200_3uM	Genistein_3uM	pentobarbital	1.23811	0.4375	1.67561	406		GSE5200_10uM	Genistein_10uM	pralatrexate	1.27324	0.644444	1.91768	384		GSE25412_150mM	Resveratrol_150mM	paclitaxel	1.20235	0.153846	1.35619	382		GSE25412_250mM	Resveratrol_250mM	mepivacaine	1.29308	0.0967742	1.38986	443		GSE119552	Apigenin_10uM	lomerizine	1.32729	0.0373832	1.36467	493
	GSE5200_3uM	Genistein_3uM	pralatrexate	1.23811	0.185185	1.42329	384		GSE5200_10uM	Genistein_10uM	indibulin	1.27324	0.401575	1.67481	363		GSE25412_150mM	Resveratrol_150mM	indibulin	1.20235	0.089172	1.29152	363		GSE25412_250mM	Resveratrol_250mM	tofacitinib	1.29308	0.0847458	1.37783	421		GSE119552	Apigenin_10uM	mepivacaine	1.32729	0.0358974	1.36319	443
	GSE5200_3uM	Genistein_3uM	idasanutlin	1.23811	0.259259	1.49736	360		GSE5200_10uM	Genistein_10uM	idasanutlin	1.27324	0.479452	1.75269	360		GSE25412_150mM	Resveratrol_150mM	idasanutlin	1.20235	0.175202	1.37755	360		GSE25412_250mM	Resveratrol_250mM	paclitaxel	1.29308	0.0657895	1.35887	382		GSE119552	Apigenin_10uM	tamsulosin	1.32729	0.0588235	1.38611	344
	GSE5200_3uM	Genistein_3uM	valrubicin	1.23811	0.37931	1.61742	339		GSE5200_10uM	Genistein_10uM	valrubicin	1.27324	0.632353	1.90559	339		GSE25412_150mM	Resveratrol_150mM	valrubicin	1.20235	0.1875	1.38985	339		GSE25412_250mM	Resveratrol_250mM	tamsulosin	1.29308	0.147059	1.44014	344		GSE119552	Apigenin_10uM	valrubicin	1.32729	0.0463576	1.37365	339
	GSE5200_3uM	Genistein_3uM	sitagliptin	1.23811	0.419355	1.65746	331		GSE5200_10uM	Genistein_10uM	sitagliptin	1.27324	0.315789	1.58903	331		GSE25412_150mM	Resveratrol_150mM	sitagliptin	1.20235	0.169916	1.37226	331		GSE25412_250mM	Resveratrol_250mM	tioconazole	1.29308	0.189873	1.48296	313		GSE119552	Apigenin_10uM	gemcitabine	1.32729	0.037594	1.36488	316
	GSE5200_3uM	Genistein_3uM	floxuridine	1.23811	0.28	1.51811	314		GSE5200_10uM	Genistein_10uM	gemcitabine	1.27324	0.478261	1.7515	316		GSE25412_150mM	Resveratrol_150mM	floxuridine	1.20235	0.127869	1.33021	314		GSE25412_250mM	Resveratrol_250mM	fluconazole	1.29308	0.0363636	1.32945	299		GSE119552	Apigenin_10uM	tioconazole	1.32729	0.234375	1.56167	313
	GSE5200_3uM	Genistein_3uM	tioconazole	1.23811	0.111111	1.34922	313		GSE5200_10uM	Genistein_10uM	floxuridine	1.27324	0.357798	1.63104	314		GSE25412_150mM	Resveratrol_150mM	ixabepilone	1.20235	0.175439	1.37778	290		GSE25412_250mM	Resveratrol_250mM	ixabepilone	1.29308	0.109375	1.40246	290		GSE119552	Apigenin_10uM	fluconazole	1.32729	0.193548	1.52084	299
	GSE5200_3uM	Genistein_3uM	fulvestrant	1.23811	0.285714	1.52382	287		GSE5200_10uM	Genistein_10uM	novobiocin	1.27324	0.300971	1.57421	309		GSE25412_150mM	Resveratrol_150mM	fulvestrant	1.20235	0.138889	1.34123	287		GSE25412_250mM	Resveratrol_250mM	colchicine	1.29308	0.0694444	1.36253	279		GSE119552	Apigenin_10uM	ganetespib	1.32729	0.047619	1.37491	294
	GSE5200_3uM	Genistein_3uM	belinostat	1.23811	0.473684	1.71179	261		GSE5200_10uM	Genistein_10uM	ganetespib	1.27324	0.27027	1.54351	294		GSE25412_150mM	Resveratrol_150mM	docetaxel	1.20235	0.1	1.30235	262		GSE25412_250mM	Resveratrol_250mM	docetaxel	1.29308	0.192308	1.48539	262		GSE119552	Apigenin_10uM	ixabepilone	1.32729	0.111111	1.4384	290
	GSE5200_3uM	Genistein_3uM	doxifluridine	1.23811	0.125	1.36311	257		GSE5200_10uM	Genistein_10uM	fulvestrant	1.27324	0.716667	1.9899	287		GSE25412_150mM	Resveratrol_150mM	belinostat	1.20235	0.2	1.40235	261		GSE25412_250mM	Resveratrol_250mM	doxifluridine	1.29308	0.0574713	1.35055	257		GSE119552	Apigenin_10uM	colchicine	1.32729	0.0925926	1.41988	279
	GSE5200_3uM	Genistein_3uM	ponatinib	1.23811	0.333333	1.57144	250		GSE5200_10uM	Genistein_10uM	belinostat	1.27324	0.62069	1.89393	261		GSE25412_150mM	Resveratrol_150mM	amsacrine	1.20235	0.117409	1.31975	248		GSE25412_250mM	Resveratrol_250mM	cabazitaxel	1.29308	0.2	1.49308	246		GSE119552	Apigenin_10uM	docetaxel	1.32729	0.0526316	1.37992	262
	GSE5200_3uM	Genistein_3uM	amsacrine	1.23811	0.615385	1.85349	248		GSE5200_10uM	Genistein_10uM	amsacrine	1.27324	0.603774	1.87701	248		GSE25412_150mM	Resveratrol_150mM	cabazitaxel	1.20235	0.185841	1.38819	246		GSE25412_250mM	Resveratrol_250mM	dilazep	1.29308	0.037037	1.33012	234		GSE119552	Apigenin_10uM	amsacrine	1.32729	0.0333333	1.36062	248

## Sheet: Supplementary Table 8
	Supplementary Table 8: List of drugs prioritized as combination candidates with target network enhancer effects. Different dosages of each drug were used in the simulation and for each dose, the first 10 best scored drugs are provided. The network scores as well as the number of genes in common between drug-deregulated genes and the background network are shown.
	GSE5200_3uM_Enhancer								GSE5200_10uM_Enhancer								GSE25412_150mM_Enhancer								GSE25412_250mM_Enhancer								GSE119552_Enhancer
DOSE	0.04 um
	Dataset	Plant.Polyphenol	Drug	ClosestScore.GOSIM	OrthogonalityScore	Final.Score	Number of Genes in Common with Background Network		Dataset	Plant.Polyphenol	Drug	ClosestScore.GOSIM	OrthogonalityScore	Final.Score	Number of Genes in Common with Background Network		Dataset	Plant.Polyphenol	Drug	ClosestScore.GOSIM	OrthogonalityScore	Final.Score	Number of Genes in Common with Background Network		Dataset	Plant.Polyphenol	Drug	ClosestScore.GOSIM	OrthogonalityScore	Final.Score	Number of Genes in Common with Background Network		Dataset	Plant.Polyphenol	Drug	ClosestScore.GOSIM	OrthogonalityScore	Final.Score	Number of Genes in Common with Background Network
	GSE5200_3uM	Genistein_3uM	dienogest	1.23811	0	1.23811	69		GSE5200_10uM	Genistein_10uM	gallopamil	1.27324	0	1.27324	143		GSE25412_150mM	Resveratrol_150mM	acenocoumarol	1.20235	0	1.20235	132		GSE25412_250mM	Resveratrol_250mM	isoconazole	1.29308	0	1.29308	156		GSE119552	Apigenin_10uM	bruceantin	1.32729	0	1.32729	574
	GSE5200_3uM	Genistein_3uM	conivaptan	1.23811	0	1.23811	67		GSE5200_10uM	Genistein_10uM	epinephrine	1.27324	0	1.27324	130		GSE25412_150mM	Resveratrol_150mM	batimastat	1.20235	0	1.20235	124		GSE25412_250mM	Resveratrol_250mM	trientine	1.29308	0	1.29308	146		GSE119552	Apigenin_10uM	thiocolchicoside	1.32729	0	1.32729	197
	GSE5200_3uM	Genistein_3uM	relcovaptan	1.23811	0	1.23811	65		GSE5200_10uM	Genistein_10uM	efatutazone	1.27324	0	1.27324	105		GSE25412_150mM	Resveratrol_150mM	mibefradil	1.20235	0	1.20235	123		GSE25412_250mM	Resveratrol_250mM	clomipramine	1.29308	0	1.29308	119		GSE119552	Apigenin_10uM	thioguanine	1.32729	0	1.32729	130
	GSE5200_3uM	Genistein_3uM	tamsulosin	1.23811	0	1.23811	64		GSE5200_10uM	Genistein_10uM	oprozomib	1.27324	0	1.27324	99		GSE25412_150mM	Resveratrol_150mM	levobunolol	1.20235	0	1.20235	122		GSE25412_250mM	Resveratrol_250mM	tiagabine	1.29308	0	1.29308	86		GSE119552	Apigenin_10uM	ambrisentan	1.32729	0	1.32729	92
	GSE5200_3uM	Genistein_3uM	miglustat	1.23811	0	1.23811	63		GSE5200_10uM	Genistein_10uM	exemestane	1.27324	0	1.27324	95		GSE25412_150mM	Resveratrol_150mM	efatutazone	1.20235	0	1.20235	105		GSE25412_250mM	Resveratrol_250mM	spironolactone	1.29308	0	1.29308	84		GSE119552	Apigenin_10uM	methylnaltrexone	1.32729	0	1.32729	90
	GSE5200_3uM	Genistein_3uM	estriol	1.23811	0	1.23811	59		GSE5200_10uM	Genistein_10uM	famotidine	1.27324	0	1.27324	86		GSE25412_150mM	Resveratrol_150mM	urea	1.20235	0	1.20235	95		GSE25412_250mM	Resveratrol_250mM	diazoxide	1.29308	0	1.29308	79		GSE119552	Apigenin_10uM	ketorolac	1.32729	0	1.32729	86
	GSE5200_3uM	Genistein_3uM	atomoxetine	1.23811	0	1.23811	59		GSE5200_10uM	Genistein_10uM	ifenprodil	1.27324	0	1.27324	82		GSE25412_150mM	Resveratrol_150mM	pyrimethamine	1.20235	0	1.20235	71		GSE25412_250mM	Resveratrol_250mM	rupatadine	1.29308	0	1.29308	72		GSE119552	Apigenin_10uM	baricitinib	1.32729	0	1.32729	80
	GSE5200_3uM	Genistein_3uM	lomerizine	1.23811	0	1.23811	58		GSE5200_10uM	Genistein_10uM	fluspirilene	1.27324	0	1.27324	80		GSE25412_150mM	Resveratrol_150mM	chlorprothixene	1.20235	0	1.20235	58		GSE25412_250mM	Resveratrol_250mM	ondansetron	1.29308	0	1.29308	64		GSE119552	Apigenin_10uM	febuxostat	1.32729	0	1.32729	80
	GSE5200_3uM	Genistein_3uM	piclamilast	1.23811	0	1.23811	58		GSE5200_10uM	Genistein_10uM	diazoxide	1.27324	0	1.27324	79		GSE25412_150mM	Resveratrol_150mM	propranolol	1.20235	0	1.20235	39		GSE25412_250mM	Resveratrol_250mM	physostigmine	1.29308	0	1.29308	63		GSE119552	Apigenin_10uM	chlorambucil	1.32729	0	1.32729	64
	GSE5200_3uM	Genistein_3uM	sulfasalazine	1.23811	0	1.23811	57		GSE5200_10uM	Genistein_10uM	glipizide	1.27324	0	1.27324	74		GSE25412_150mM	Resveratrol_150mM	berberine	1.20235	0	1.20235	38		GSE25412_250mM	Resveratrol_250mM	paroxetine	1.29308	0	1.29308	51		GSE119552	Apigenin_10uM	zonisamide	1.32729	0	1.32729	55
	GSE5200_3uM	Genistein_3uM	zaleplon	1.23811	0	1.23811	57		GSE5200_10uM	Genistein_10uM	teriflunomide	1.27324	0	1.27324	68										GSE25412_250mM	Resveratrol_250mM	temozolomide	1.29308	0	1.29308	46		GSE119552	Apigenin_10uM	bopindolol	1.32729	0	1.32729	51
	GSE5200_3uM	Genistein_3uM	paroxetine	1.23811	0	1.23811	51		GSE5200_10uM	Genistein_10uM	adenosine	1.27324	0	1.27324	54										GSE25412_250mM	Resveratrol_250mM	voxtalisib	1.29308	0	1.29308	45		GSE119552	Apigenin_10uM	propranolol	1.32729	0	1.32729	39
	GSE5200_3uM	Genistein_3uM	cyclobenzaprine	1.23811	0	1.23811	46		GSE5200_10uM	Genistein_10uM	armodafinil	1.27324	0	1.27324	51										GSE25412_250mM	Resveratrol_250mM	dacarbazine	1.29308	0	1.29308	36		GSE119552	Apigenin_10uM	minaprine	1.32729	0	1.32729	37
	GSE5200_3uM	Genistein_3uM	papaverine	1.23811	0	1.23811	41		GSE5200_10uM	Genistein_10uM	cyclobenzaprine	1.27324	0	1.27324	46										GSE25412_250mM	Resveratrol_250mM	ketoprofen	1.29308	0	1.29308	35		GSE119552	Apigenin_10uM	ketoprofen	1.32729	0	1.32729	35
	GSE5200_3uM	Genistein_3uM	minaprine	1.23811	0	1.23811	37		GSE5200_10uM	Genistein_10uM	phenylbutazone	1.27324	0	1.27324	42										GSE25412_250mM	Resveratrol_250mM	meloxicam	1.29308	0	1.29308	33		GSE119552	Apigenin_10uM	lomitapide	1.32729	0	1.32729	28
	GSE5200_3uM	Genistein_3uM	ketoprofen	1.23811	0	1.23811	35		GSE5200_10uM	Genistein_10uM	dacarbazine	1.27324	0	1.27324	36										GSE25412_250mM	Resveratrol_250mM	dicloxacillin	1.29308	0	1.29308	26		GSE119552	Apigenin_10uM	gefitinib	1.32729	0	1.32729	6
	GSE5200_3uM	Genistein_3uM	meloxicam	1.23811	0	1.23811	33		GSE5200_10uM	Genistein_10uM	bosutinib	1.27324	0	1.27324	25										GSE25412_250mM	Resveratrol_250mM	geldanamycin	1.29308	0	1.29308	17
	GSE5200_3uM	Genistein_3uM	lomitapide	1.23811	0	1.23811	28		GSE5200_10uM	Genistein_10uM	dasatinib	1.27324	0	1.27324	9
	GSE5200_3uM	Genistein_3uM	diphenylpyraline	1.23811	0	1.23811	12
	GSE5200_3uM	Genistein_3uM	dasatinib	1.23811	0	1.23811	9
DOSE	0.12 um
	Dataset	Plant.Polyphenol	Drug	ClosestScore.GOSIM	OrthogonalityScore	Final.Score	Number of Genes in Common with Background Network		Dataset	Plant.Polyphenol	Drug	ClosestScore.GOSIM	OrthogonalityScore	Final.Score	Number of Genes in Common with Background Network		Dataset	Plant.Polyphenol	Drug	ClosestScore.GOSIM	OrthogonalityScore	Final.Score	Number of Genes in Common with Background Network		Dataset	Plant.Polyphenol	Drug	ClosestScore.GOSIM	OrthogonalityScore	Final.Score	Number of Genes in Common with Background Network		Dataset	Plant.Polyphenol	Drug	ClosestScore.GOSIM	OrthogonalityScore	Final.Score	Number of Genes in Common with Background Network
	GSE5200_3uM	Genistein_3uM	troglitazone	1.23811	0	1.23811	73		GSE5200_10uM	Genistein_10uM	levothyroxine	1.27324	0	1.27324	97		GSE25412_150mM	Resveratrol_150mM	triptolide	1.20235	0	1.20235	860		GSE25412_250mM	Resveratrol_250mM	colchicine	1.29308	0	1.29308	240		GSE119552	Apigenin_10uM	raloxifene	1.32729	0	1.32729	175
	GSE5200_3uM	Genistein_3uM	mecamylamine	1.23811	0	1.23811	69		GSE5200_10uM	Genistein_10uM	vincamine	1.27324	0	1.27324	95		GSE25412_150mM	Resveratrol_150mM	picotamide	1.20235	0	1.20235	150		GSE25412_250mM	Resveratrol_250mM	bazedoxifene	1.29308	0	1.29308	233		GSE119552	Apigenin_10uM	quinidine	1.32729	0	1.32729	139
	GSE5200_3uM	Genistein_3uM	primaquine	1.23811	0	1.23811	66		GSE5200_10uM	Genistein_10uM	imiquimod	1.27324	0	1.27324	91		GSE25412_150mM	Resveratrol_150mM	thioguanine	1.20235	0	1.20235	92		GSE25412_250mM	Resveratrol_250mM	idasanutlin	1.29308	0	1.29308	224		GSE119552	Apigenin_10uM	sorafenib	1.32729	0	1.32729	132
	GSE5200_3uM	Genistein_3uM	tolimidone	1.23811	0	1.23811	65		GSE5200_10uM	Genistein_10uM	alvimopan	1.27324	0	1.27324	88		GSE25412_150mM	Resveratrol_150mM	linopirdine	1.20235	0	1.20235	87		GSE25412_250mM	Resveratrol_250mM	castanospermine	1.29308	0	1.29308	190		GSE119552	Apigenin_10uM	mefloquine	1.32729	0	1.32729	132
	GSE5200_3uM	Genistein_3uM	glycitein	1.23811	0	1.23811	64		GSE5200_10uM	Genistein_10uM	metoclopramide	1.27324	0	1.27324	78		GSE25412_150mM	Resveratrol_150mM	ifenprodil	1.20235	0	1.20235	80		GSE25412_250mM	Resveratrol_250mM	rigosertib	1.29308	0	1.29308	155		GSE119552	Apigenin_10uM	pirenoxine	1.32729	0	1.32729	89
	GSE5200_3uM	Genistein_3uM	rocuronium	1.23811	0	1.23811	61		GSE5200_10uM	Genistein_10uM	ziprasidone	1.27324	0	1.27324	76		GSE25412_150mM	Resveratrol_150mM	nitrendipine	1.20235	0	1.20235	71		GSE25412_250mM	Resveratrol_250mM	chloramphenicol	1.29308	0	1.29308	121		GSE119552	Apigenin_10uM	lonidamine	1.32729	0	1.32729	80
	GSE5200_3uM	Genistein_3uM	naproxen	1.23811	0	1.23811	59		GSE5200_10uM	Genistein_10uM	troglitazone	1.27324	0	1.27324	73		GSE25412_150mM	Resveratrol_150mM	rimcazole	1.20235	0	1.20235	68		GSE25412_250mM	Resveratrol_250mM	novobiocin	1.29308	0	1.29308	113		GSE119552	Apigenin_10uM	cediranib	1.32729	0	1.32729	67
	GSE5200_3uM	Genistein_3uM	efaproxiral	1.23811	0	1.23811	56		GSE5200_10uM	Genistein_10uM	lumacaftor	1.27324	0	1.27324	66		GSE25412_150mM	Resveratrol_150mM	finasteride	1.20235	0	1.20235	66		GSE25412_250mM	Resveratrol_250mM	etomidate	1.29308	0	1.29308	98		GSE119552	Apigenin_10uM	primaquine	1.32729	0	1.32729	66
	GSE5200_3uM	Genistein_3uM	sumatriptan	1.23811	0	1.23811	55		GSE5200_10uM	Genistein_10uM	thalidomide	1.27324	0	1.27324	65		GSE25412_150mM	Resveratrol_150mM	enzalutamide	1.20235	0	1.20235	50		GSE25412_250mM	Resveratrol_250mM	glycopyrrolate	1.29308	0	1.29308	94		GSE119552	Apigenin_10uM	orantinib	1.32729	0	1.32729	60
	GSE5200_3uM	Genistein_3uM	tebipenem	1.23811	0	1.23811	55		GSE5200_10uM	Genistein_10uM	naproxen	1.27324	0	1.27324	59		GSE25412_150mM	Resveratrol_150mM	idalopirdine	1.20235	0	1.20235	42		GSE25412_250mM	Resveratrol_250mM	fluconazole	1.29308	0	1.29308	92		GSE119552	Apigenin_10uM	celecoxib	1.32729	0	1.32729	56
	GSE5200_3uM	Genistein_3uM	tiapride	1.23811	0	1.23811	51		GSE5200_10uM	Genistein_10uM	lurasidone	1.27324	0	1.27324	57										GSE25412_250mM	Resveratrol_250mM	naringenin	1.29308	0	1.29308	82		GSE119552	Apigenin_10uM	levocabastine	1.32729	0	1.32729	51
	GSE5200_3uM	Genistein_3uM	levocabastine	1.23811	0	1.23811	51		GSE5200_10uM	Genistein_10uM	rimexolone	1.27324	0	1.27324	57										GSE25412_250mM	Resveratrol_250mM	nateglinide	1.29308	0	1.29308	75		GSE119552	Apigenin_10uM	etodolac	1.32729	0	1.32729	51
	GSE5200_3uM	Genistein_3uM	enzalutamide	1.23811	0	1.23811	50		GSE5200_10uM	Genistein_10uM	bupivacaine	1.27324	0	1.27324	50										GSE25412_250mM	Resveratrol_250mM	cepharanthine	1.29308	0	1.29308	69		GSE119552	Apigenin_10uM	candesartan	1.32729	0	1.32729	48
	GSE5200_3uM	Genistein_3uM	mianserin	1.23811	0	1.23811	43		GSE5200_10uM	Genistein_10uM	mianserin	1.27324	0	1.27324	43										GSE25412_250mM	Resveratrol_250mM	leflunomide	1.29308	0	1.29308	57		GSE119552	Apigenin_10uM	caffeine	1.32729	0	1.32729	47
	GSE5200_3uM	Genistein_3uM	triclosan	1.23811	0	1.23811	43		GSE5200_10uM	Genistein_10uM	alprostadil	1.27324	0	1.27324	41										GSE25412_250mM	Resveratrol_250mM	enzalutamide	1.29308	0	1.29308	50		GSE119552	Apigenin_10uM	motesanib	1.32729	0	1.32729	47
	GSE5200_3uM	Genistein_3uM	riociguat	1.23811	0	1.23811	40		GSE5200_10uM	Genistein_10uM	bambuterol	1.27324	0	1.27324	40										GSE25412_250mM	Resveratrol_250mM	caffeine	1.29308	0	1.29308	47		GSE119552	Apigenin_10uM	bexarotene	1.32729	0	1.32729	43
	GSE5200_3uM	Genistein_3uM	sotalol	1.23811	0	1.23811	38		GSE5200_10uM	Genistein_10uM	apixaban	1.27324	0	1.27324	39										GSE25412_250mM	Resveratrol_250mM	bexarotene	1.29308	0	1.29308	43		GSE119552	Apigenin_10uM	idalopirdine	1.32729	0	1.32729	42
	GSE5200_3uM	Genistein_3uM	tamsulosin	1.23811	0	1.23811	37		GSE5200_10uM	Genistein_10uM	sotalol	1.27324	0	1.27324	38										GSE25412_250mM	Resveratrol_250mM	cariporide	1.29308	0	1.29308	41		GSE119552	Apigenin_10uM	metoprolol	1.32729	0	1.32729	36
	GSE5200_3uM	Genistein_3uM	fluphenazine	1.23811	0	1.23811	32		GSE5200_10uM	Genistein_10uM	tamsulosin	1.27324	0	1.27324	37																		GSE119552	Apigenin_10uM	milnacipran	1.32729	0	1.32729	28
	GSE5200_3uM	Genistein_3uM	milnacipran	1.23811	0	1.23811	28		GSE5200_10uM	Genistein_10uM	dasatinib	1.27324	0	1.27324	10																		GSE119552	Apigenin_10uM	saracatinib	1.32729	0	1.32729	5
DOSE	0.37 um
	Dataset	Plant.Polyphenol	Drug	ClosestScore.GOSIM	OrthogonalityScore	Final.Score	Number of Genes in Common with Background Network		Dataset	Plant.Polyphenol	Drug	ClosestScore.GOSIM	OrthogonalityScore	Final.Score	Number of Genes in Common with Background Network		Dataset	Plant.Polyphenol	Drug	ClosestScore.GOSIM	OrthogonalityScore	Final.Score	Number of Genes in Common with Background Network		Dataset	Plant.Polyphenol	Drug	ClosestScore.GOSIM	OrthogonalityScore	Final.Score	Number of Genes in Common with Background Network		Dataset	Plant.Polyphenol	Drug	ClosestScore.GOSIM	OrthogonalityScore	Final.Score	Number of Genes in Common with Background Network
	GSE5200_3uM	Genistein_3uM	fluphenazine	1.23811	0	1.23811	68		GSE5200_10uM	Genistein_10uM	mocetinostat	1.27324	0	1.27324	266		GSE25412_150mM	Resveratrol_150mM	dequalinium	1.20235	0	1.20235	196		GSE25412_250mM	Resveratrol_250mM	docetaxel	1.29308	0	1.29308	247		GSE119552	Apigenin_10uM	orteronel	1.32729	0	1.32729	79
	GSE5200_3uM	Genistein_3uM	lorcaserin	1.23811	0	1.23811	68		GSE5200_10uM	Genistein_10uM	hymecromone	1.27324	0	1.27324	190		GSE25412_150mM	Resveratrol_150mM	oxandrolone	1.20235	0	1.20235	138		GSE25412_250mM	Resveratrol_250mM	etoposide	1.29308	0	1.29308	162		GSE119552	Apigenin_10uM	tacrine	1.32729	0	1.32729	74
	GSE5200_3uM	Genistein_3uM	golvatinib	1.23811	0	1.23811	64		GSE5200_10uM	Genistein_10uM	esmolol	1.27324	0	1.27324	172		GSE25412_150mM	Resveratrol_150mM	hydroxyurea	1.20235	0	1.20235	94		GSE25412_250mM	Resveratrol_250mM	ritonavir	1.29308	0	1.29308	117		GSE119552	Apigenin_10uM	orantinib	1.32729	0	1.32729	72
	GSE5200_3uM	Genistein_3uM	dapsone	1.23811	0	1.23811	62		GSE5200_10uM	Genistein_10uM	sulfadoxine	1.27324	0	1.27324	103		GSE25412_150mM	Resveratrol_150mM	tadalafil	1.20235	0	1.20235	83		GSE25412_250mM	Resveratrol_250mM	yohimbine	1.29308	0	1.29308	114		GSE119552	Apigenin_10uM	buflomedil	1.32729	0	1.32729	72
	GSE5200_3uM	Genistein_3uM	piperidolate	1.23811	0	1.23811	62		GSE5200_10uM	Genistein_10uM	quercetin	1.27324	0	1.27324	88		GSE25412_150mM	Resveratrol_150mM	aliskiren	1.20235	0	1.20235	76		GSE25412_250mM	Resveratrol_250mM	phenylbutazone	1.29308	0	1.29308	110		GSE119552	Apigenin_10uM	flumazenil	1.32729	0	1.32729	60
	GSE5200_3uM	Genistein_3uM	etoricoxib	1.23811	0	1.23811	62		GSE5200_10uM	Genistein_10uM	halcinonide	1.27324	0	1.27324	77		GSE25412_150mM	Resveratrol_150mM	nateglinide	1.20235	0	1.20235	53		GSE25412_250mM	Resveratrol_250mM	brequinar	1.29308	0	1.29308	89		GSE119552	Apigenin_10uM	pentoxifylline	1.32729	0	1.32729	53
	GSE5200_3uM	Genistein_3uM	canagliflozin	1.23811	0	1.23811	61		GSE5200_10uM	Genistein_10uM	buflomedil	1.27324	0	1.27324	72		GSE25412_150mM	Resveratrol_150mM	voxtalisib	1.20235	0	1.20235	53		GSE25412_250mM	Resveratrol_250mM	chlorpromazine	1.29308	0	1.29308	80		GSE119552	Apigenin_10uM	voxtalisib	1.32729	0	1.32729	53
	GSE5200_3uM	Genistein_3uM	idebenone	1.23811	0	1.23811	59		GSE5200_10uM	Genistein_10uM	naftidrofuryl	1.27324	0	1.27324	66		GSE25412_150mM	Resveratrol_150mM	apixaban	1.20235	0	1.20235	50		GSE25412_250mM	Resveratrol_250mM	halcinonide	1.29308	0	1.29308	77		GSE119552	Apigenin_10uM	tozasertib	1.32729	0	1.32729	52
	GSE5200_3uM	Genistein_3uM	voxtalisib	1.23811	0	1.23811	53		GSE5200_10uM	Genistein_10uM	phensuximide	1.27324	0	1.27324	64		GSE25412_150mM	Resveratrol_150mM	milnacipran	1.20235	0	1.20235	29		GSE25412_250mM	Resveratrol_250mM	lisofylline	1.29308	0	1.29308	52		GSE119552	Apigenin_10uM	vicriviroc	1.32729	0	1.32729	51
	GSE5200_3uM	Genistein_3uM	vidarabine	1.23811	0	1.23811	51		GSE5200_10uM	Genistein_10uM	aclidinium	1.27324	0	1.27324	63		GSE25412_150mM	Resveratrol_150mM	resveratrol	1.20235	0	1.20235	10		GSE25412_250mM	Resveratrol_250mM	tiapride	1.29308	0	1.29308	49		GSE119552	Apigenin_10uM	sotalol	1.32729	0	1.32729	50
	GSE5200_3uM	Genistein_3uM	vicriviroc	1.23811	0	1.23811	51		GSE5200_10uM	Genistein_10uM	bimatoprost	1.27324	0	1.27324	62		GSE25412_150mM	Resveratrol_150mM	dasatinib	1.20235	0	1.20235	8		GSE25412_250mM	Resveratrol_250mM	broxuridine	1.29308	0	1.29308	41		GSE119552	Apigenin_10uM	eplerenone	1.32729	0	1.32729	47
	GSE5200_3uM	Genistein_3uM	balsalazide	1.23811	0	1.23811	50		GSE5200_10uM	Genistein_10uM	ivermectin	1.27324	0	1.27324	41										GSE25412_250mM	Resveratrol_250mM	taranabant	1.29308	0	1.29308	39		GSE119552	Apigenin_10uM	ifenprodil	1.32729	0	1.32729	40
	GSE5200_3uM	Genistein_3uM	tiapride	1.23811	0	1.23811	49		GSE5200_10uM	Genistein_10uM	carbachol	1.27324	0	1.27324	35										GSE25412_250mM	Resveratrol_250mM	milnacipran	1.29308	0	1.29308	29		GSE119552	Apigenin_10uM	zafirlukast	1.32729	0	1.32729	30
	GSE5200_3uM	Genistein_3uM	fluspirilene	1.23811	0	1.23811	48		GSE5200_10uM	Genistein_10uM	milnacipran	1.27324	0	1.27324	29																		GSE119552	Apigenin_10uM	milnacipran	1.32729	0	1.32729	29
	GSE5200_3uM	Genistein_3uM	atrasentan	1.23811	0	1.23811	44		GSE5200_10uM	Genistein_10uM	anamorelin	1.27324	0	1.27324	16																		GSE119552	Apigenin_10uM	indole-3-carbinol	1.32729	0	1.32729	29
	GSE5200_3uM	Genistein_3uM	norethindrone	1.23811	0	1.23811	40																										GSE119552	Apigenin_10uM	armodafinil	1.32729	0	1.32729	28
	GSE5200_3uM	Genistein_3uM	fostamatinib	1.23811	0	1.23811	33																										GSE119552	Apigenin_10uM	gaboxadol	1.32729	0	1.32729	26
	GSE5200_3uM	Genistein_3uM	midodrine	1.23811	0	1.23811	28																										GSE119552	Apigenin_10uM	sacubitril	1.32729	0	1.32729	24
	GSE5200_3uM	Genistein_3uM	armodafinil	1.23811	0	1.23811	28																										GSE119552	Apigenin_10uM	miconazole	1.32729	0	1.32729	23
	GSE5200_3uM	Genistein_3uM	rasagiline	1.23811	0	1.23811	19																										GSE119552	Apigenin_10uM	rasagiline	1.32729	0	1.32729	19
	GSE5200_3uM	Genistein_3uM	dasatinib	1.23811	0	1.23811	8
DOSE	1.11 um
	Dataset	Plant.Polyphenol	Drug	ClosestScore.GOSIM	OrthogonalityScore	Final.Score	Number of Genes in Common with Background Network		Dataset	Plant.Polyphenol	Drug	ClosestScore.GOSIM	OrthogonalityScore	Final.Score	Number of Genes in Common with Background Network		Dataset	Plant.Polyphenol	Drug	ClosestScore.GOSIM	OrthogonalityScore	Final.Score	Number of Genes in Common with Background Network		Dataset	Plant.Polyphenol	Drug	ClosestScore.GOSIM	OrthogonalityScore	Final.Score	Number of Genes in Common with Background Network		Dataset	Plant.Polyphenol	Drug	ClosestScore.GOSIM	OrthogonalityScore	Final.Score	Number of Genes in Common with Background Network
	GSE5200_3uM	Genistein_3uM	hypericin	1.23811	0	1.23811	83		GSE5200_10uM	Genistein_10uM	benzydamine	1.27324	0	1.27324	165		GSE25412_150mM	Resveratrol_150mM	benzbromarone	1.20235	0	1.20235	120		GSE25412_250mM	Resveratrol_250mM	ponatinib	1.29308	0	1.29308	250		GSE119552	Apigenin_10uM	paclitaxel	1.32729	0	1.32729	382
	GSE5200_3uM	Genistein_3uM	buflomedil	1.23811	0	1.23811	83		GSE5200_10uM	Genistein_10uM	bimatoprost	1.27324	0	1.27324	134		GSE25412_150mM	Resveratrol_150mM	cabozantinib	1.20235	0	1.20235	117		GSE25412_250mM	Resveratrol_250mM	apafant	1.29308	0	1.29308	146		GSE119552	Apigenin_10uM	belinostat	1.32729	0	1.32729	261
	GSE5200_3uM	Genistein_3uM	scopolamine	1.23811	0	1.23811	80		GSE5200_10uM	Genistein_10uM	dexniguldipine	1.27324	0	1.27324	110		GSE25412_150mM	Resveratrol_150mM	balaglitazone	1.20235	0	1.20235	111		GSE25412_250mM	Resveratrol_250mM	dexniguldipine	1.29308	0	1.29308	110		GSE119552	Apigenin_10uM	doxifluridine	1.32729	0	1.32729	257
	GSE5200_3uM	Genistein_3uM	propentofylline	1.23811	0	1.23811	80		GSE5200_10uM	Genistein_10uM	ledipasvir	1.27324	0	1.27324	95		GSE25412_150mM	Resveratrol_150mM	pilaralisib	1.20235	0	1.20235	94		GSE25412_250mM	Resveratrol_250mM	canagliflozin	1.29308	0	1.29308	98		GSE119552	Apigenin_10uM	armodafinil	1.32729	0	1.32729	184
	GSE5200_3uM	Genistein_3uM	tacedinaline	1.23811	0	1.23811	73		GSE5200_10uM	Genistein_10uM	pilaralisib	1.27324	0	1.27324	94		GSE25412_150mM	Resveratrol_150mM	felodipine	1.20235	0	1.20235	92		GSE25412_250mM	Resveratrol_250mM	trimethoprim	1.29308	0	1.29308	91		GSE119552	Apigenin_10uM	balsalazide	1.32729	0	1.32729	89
	GSE5200_3uM	Genistein_3uM	netupitant	1.23811	0	1.23811	73		GSE5200_10uM	Genistein_10uM	lopinavir	1.27324	0	1.27324	90		GSE25412_150mM	Resveratrol_150mM	bezafibrate	1.20235	0	1.20235	88		GSE25412_250mM	Resveratrol_250mM	ebselen	1.29308	0	1.29308	89		GSE119552	Apigenin_10uM	valdecoxib	1.32729	0	1.32729	82
	GSE5200_3uM	Genistein_3uM	ipriflavone	1.23811	0	1.23811	72		GSE5200_10uM	Genistein_10uM	nefazodone	1.27324	0	1.27324	68		GSE25412_150mM	Resveratrol_150mM	tirofiban	1.20235	0	1.20235	60		GSE25412_250mM	Resveratrol_250mM	hypericin	1.29308	0	1.29308	83		GSE119552	Apigenin_10uM	almitrine	1.32729	0	1.32729	45
	GSE5200_3uM	Genistein_3uM	salirasib	1.23811	0	1.23811	68		GSE5200_10uM	Genistein_10uM	salirasib	1.27324	0	1.27324	68		GSE25412_150mM	Resveratrol_150mM	simeprevir	1.20235	0	1.20235	47		GSE25412_250mM	Resveratrol_250mM	ipriflavone	1.29308	0	1.29308	72		GSE119552	Apigenin_10uM	midodrine	1.32729	0	1.32729	44
	GSE5200_3uM	Genistein_3uM	donepezil	1.23811	0	1.23811	65		GSE5200_10uM	Genistein_10uM	lorazepam	1.27324	0	1.27324	48										GSE25412_250mM	Resveratrol_250mM	mercaptopurine	1.29308	0	1.29308	64		GSE119552	Apigenin_10uM	luteolin	1.32729	0	1.32729	35
	GSE5200_3uM	Genistein_3uM	rifaximin	1.23811	0	1.23811	56		GSE5200_10uM	Genistein_10uM	deferasirox	1.27324	0	1.27324	47										GSE25412_250mM	Resveratrol_250mM	phenylephrine	1.29308	0	1.29308	62		GSE119552	Apigenin_10uM	gallopamil	1.32729	0	1.32729	27
	GSE5200_3uM	Genistein_3uM	levothyroxine	1.23811	0	1.23811	55		GSE5200_10uM	Genistein_10uM	lofexidine	1.27324	0	1.27324	41										GSE25412_250mM	Resveratrol_250mM	oxatomide	1.29308	0	1.29308	58
	GSE5200_3uM	Genistein_3uM	ibuprofen	1.23811	0	1.23811	54		GSE5200_10uM	Genistein_10uM	imipramine	1.27324	0	1.27324	40										GSE25412_250mM	Resveratrol_250mM	lidocaine	1.29308	0	1.29308	53
	GSE5200_3uM	Genistein_3uM	lidocaine	1.23811	0	1.23811	53																		GSE25412_250mM	Resveratrol_250mM	lamivudine	1.29308	0	1.29308	32
	GSE5200_3uM	Genistein_3uM	dasabuvir	1.23811	0	1.23811	47																		GSE25412_250mM	Resveratrol_250mM	amlexanox	1.29308	0	1.29308	30
	GSE5200_3uM	Genistein_3uM	dabrafenib	1.23811	0	1.23811	43																		GSE25412_250mM	Resveratrol_250mM	perhexiline	1.29308	0	1.29308	30
	GSE5200_3uM	Genistein_3uM	afloqualone	1.23811	0	1.23811	37																		GSE25412_250mM	Resveratrol_250mM	phenprocoumon	1.29308	0	1.29308	21
	GSE5200_3uM	Genistein_3uM	ganaxolone	1.23811	0	1.23811	34
	GSE5200_3uM	Genistein_3uM	perhexiline	1.23811	0	1.23811	30
	GSE5200_3uM	Genistein_3uM	erythromycin	1.23811	0	1.23811	26
	GSE5200_3uM	Genistein_3uM	levosimendan	1.23811	0	1.23811	24
